# Supplementary material for: Exercise‐dependent increases in protein synthesis are accompanied by chromatin modifications and increased MRTF‐SRF signalling
Source: Acta Physiol (Oxf). 2020 May 30;230(1):e13496. doi: 10.1111/apha.13496 (PMC7507144; doi:10.1111/apha.13496)
Supplement: Supplementary file 2 — Table S2 [file APHA-230-e13496-s002.xlsx]

## Sheet: Phosphosites_paired_t-test_0407
Leading proteins	Protein	Protein names	Gene names	Amino acid	Position	T:	Localization prob	log2 Ratio H/L normalized Con1	log2 Ratio H/L normalized Con2	log2 Ratio H/L normalized Con3	log2 Ratio H/L normalized Con4	log2 Ratio H/L normalized Stim1	log2 Ratio H/L normalized Stim2	log2 Ratio H/L normalized Stim3	log2 Ratio H/L normalized Stim4	paired_Significant UP p<0.05, dif>2	paired_Significant DOWN p<0.05, dif<-2	-log10 p-value paired	log2 difference paired	unpaired_Significant UP p<0.05, dif>2	unpaired_Significant DOWN p<0.05, dif<-2	-log10 p-value unpaired	log2 difference unpaired	Charge	Motifs	Reactome	GOMF name	GOBP name	GOCC name	KEGG name	PEP	Score	Delta score	Score for localization	Mass error [ppm]	Intensity	Intensity L	Intensity H	Multiplicity	unpaired_q-value Ratio H/L normalized Con/Stim	unpaired_Test statistic Ratio H/L normalized Con/Stim	paired_q-value Ratio H/L normalized Con/Stim	paired_Test statistic Ratio H/L normalized Con/Stim	Sequence window	Unique identifier
P51432	P51432	1-phosphatidylinositol 4,5-bisphosphate phosphodiesterase beta-3	Plcb3	S	1105	Plcb3(S 1105)	0.996255	0.964657	1.23579	NaN	NaN	0.849999	1.07594	0.871134	NaN			0.983491	0.137254			0.510205	0.167864	2	14-3-3 domain binding motif;Akt kinase substrate motif;Calmodulin-dependent protein kinase II substrate motif;Casein kinase II substrate motif;G protein-coupled receptor kinase 1 substrate motif;MAPKAPK1 kinase substrate motif;p70 Ribosomal S6 kinase substrate motif;Phosphorylase kinase substrate motif;PKA kinase substrate motif;PKC kinase substrate motif	Acetylcholine regulates insulin secretion;Activation of kainate receptors upon glutamate binding;Beta-catenin independent WNT signaling;Ca2+ pathway;Fatty Acids bound to GPR40 (FFAR1) regulate insulin secretion;Free fatty acids regulate insulin secretion;G alpha (i) signalling events;G alpha (q) signalling events;G beta:gamma signalling through PLC beta;GPCR downstream signalling;G-protein beta:g…	cadherin binding;calcium ion binding;calmodulin binding;hydrolase activity;phosphatidylinositol phospholipase C activity;phosphoric diester hydrolase activity;protein binding;signal transducer activity	intracellular signal transduction;lipid catabolic process;lipid metabolic process;regulation of systemic arterial blood pressure;signal transduction	nucleoplasm;nucleus;protein-containing complex	African trypanosomiasis;Alzheimer's disease;Amoebiasis;Calcium signaling pathway;Chagas disease (American trypanosomiasis);Chemokine signaling pathway;Endocrine and other factor-regulated calcium reabsorption;Gap junction;Gastric acid secretion;GnRH signaling pathway;Huntington's disease;Inositol phosphate metabolism;Long-term depression;Long-term potentiation;Melanogenesis;Pancreatic secretion;P…	5.87e-20	126.34	103.35	107.39	-0.34487	38236000	12824000	25413000	NaN	1	0.707273	0.561755	1.11956	EKKELQKILDRKRNNSISEAKTREKHKKEVE	UID2373
P62259	P62259	14-3-3 protein epsilon	Ywhae	Y	131	Ywhae(Y 131)	0.941529	-0.159525	NaN	-0.0495465	NaN	0.140124	NaN	-0.0137857	NaN			0.372243	-0.167705			0.661119	-0.167705	4		Activation of BAD and translocation to mitochondria;Activation of BH3-only proteins;Anchoring of the basal body to the plasma membrane;Apoptosis;AURKA Activation by TPX2;Cell Cycle;Cell Cycle Checkpoints;Cell Cycle, Mitotic;Cell death signalling via NRAGE, NRIF and NADE;Cellular response to heat stress;Cellular responses to external stimuli;Cellular responses to stress;Centrosome maturation;Chk1/…	cadherin binding;calcium channel regulator activity;enzyme binding;histone deacetylase binding;identical protein binding;ion channel binding;phosphoprotein binding;phosphoserine residue binding;potassium channel regulator activity;protein binding;protein domain specific binding;protein heterodimerization activity;scaffold protein binding;ubiquitin protein ligase binding	cellular response to heat;cerebral cortex development;hippocampus development;MAPK cascade;negative regulation of calcium ion export across plasma membrane;negative regulation of calcium ion transmembrane transporter activity;negative regulation of peptidyl-serine dephosphorylation;negative regulation of protein dephosphorylation;neuron migration;positive regulation of protein export from nucleus…	axon;central region of growth cone;cytoplasm;cytoplasmic vesicle membrane;cytosol;kinesin complex;melanosome;mitochondrion;nucleus;plasma membrane	Cell cycle;Neurotrophin signaling pathway;Oocyte meiosis	5.81e-08	119	107.36	70.094	-0.25996	44965000	26905000	18060000	NaN	1	-0.86187	0.693399	-0.72304	ESKVFYYKMKGDYHRYLAEFATGNDRKEAAE	UID5182
P62259	P62259	14-3-3 protein epsilon	Ywhae	S	210	Ywhae(S 210)	0.998702	-0.428022	NaN	NaN	-0.0812322	-0.377482	NaN	NaN	-0.134825			0.00817966	0.0015264			0.00222066	0.00152645	2	Casein kinase I substrate motif;Casein kinase II substrate motif;G protein-coupled receptor kinase 1 substrate motif	Activation of BAD and translocation to mitochondria;Activation of BH3-only proteins;Anchoring of the basal body to the plasma membrane;Apoptosis;AURKA Activation by TPX2;Cell Cycle;Cell Cycle Checkpoints;Cell Cycle, Mitotic;Cell death signalling via NRAGE, NRIF and NADE;Cellular response to heat stress;Cellular responses to external stimuli;Cellular responses to stress;Centrosome maturation;Chk1/…	cadherin binding;calcium channel regulator activity;enzyme binding;histone deacetylase binding;identical protein binding;ion channel binding;phosphoprotein binding;phosphoserine residue binding;potassium channel regulator activity;protein binding;protein domain specific binding;protein heterodimerization activity;scaffold protein binding;ubiquitin protein ligase binding	cellular response to heat;cerebral cortex development;hippocampus development;MAPK cascade;negative regulation of calcium ion export across plasma membrane;negative regulation of calcium ion transmembrane transporter activity;negative regulation of peptidyl-serine dephosphorylation;negative regulation of protein dephosphorylation;neuron migration;positive regulation of protein export from nucleus…	axon;central region of growth cone;cytoplasm;cytoplasmic vesicle membrane;cytosol;kinesin complex;melanosome;mitochondrion;nucleus;plasma membrane	Cell cycle;Neurotrophin signaling pathway;Oocyte meiosis	3.05e-155	240.49	214.05	240.49	-0.50156	27732000	14143000	13589000	NaN	0.894717	0.00489829	0.992713	0.0100377	AKAAFDDAIAELDTLSEESYKDSTLIMQLLR	UID2444
P61982	P61982	14-3-3 protein gamma;14-3-3 protein gamma, N-terminally processed	Ywhag	S	119	Ywhag(S 119)	1	0.61372	NaN	-1.14624	-0.607573	NaN	NaN	-1.21977	-0.389527			0.150545	-0.072258			0.217337	0.424618	2	b-Adrenergic Receptor kinase substrate motif	Activation of BAD and translocation to mitochondria;Activation of BH3-only proteins;Anchoring of the basal body to the plasma membrane;Apoptosis;AURKA Activation by TPX2;Cell Cycle;Cell Cycle Checkpoints;Cell Cycle, Mitotic;Centrosome maturation;Chk1/Chk2(Cds1) mediated inactivation of Cyclin B:Cdk1 complex;Cilium Assembly;G2/M Checkpoints;G2/M DNA damage checkpoint;G2/M Transition;Gene expressio…	actin binding;identical protein binding;insulin-like growth factor receptor binding;protein binding;protein domain specific binding;protein kinase C binding	cellular response to insulin stimulus;protein targeting;regulation of neuron differentiation;regulation of synaptic plasticity	cytoplasm;cytoplasmic vesicle membrane;cytosol;myelin sheath;vesicle	Cell cycle;Neurotrophin signaling pathway;Oocyte meiosis	0.000235044	132.51	109.13	122.1	2.3563	2134100	1205800	928330	NaN	1	0.505532	0.880211	-0.293985	LDNYLIKNCSETQYESKVFYLKMKGDYYRYL	UID2441
P61982	P61982	14-3-3 protein gamma;14-3-3 protein gamma, N-terminally processed	Ywhag	Y	133	Ywhag(Y 133)	0.965758	NaN	NaN	NaN	0.46634	-0.295854	NaN	0.586308	NaN			0	NaN			0	0.321113	2		Activation of BAD and translocation to mitochondria;Activation of BH3-only proteins;Anchoring of the basal body to the plasma membrane;Apoptosis;AURKA Activation by TPX2;Cell Cycle;Cell Cycle Checkpoints;Cell Cycle, Mitotic;Centrosome maturation;Chk1/Chk2(Cds1) mediated inactivation of Cyclin B:Cdk1 complex;Cilium Assembly;G2/M Checkpoints;G2/M DNA damage checkpoint;G2/M Transition;Gene expressio…	actin binding;identical protein binding;insulin-like growth factor receptor binding;protein binding;protein domain specific binding;protein kinase C binding	cellular response to insulin stimulus;protein targeting;regulation of neuron differentiation;regulation of synaptic plasticity	cytoplasm;cytoplasmic vesicle membrane;cytosol;myelin sheath;vesicle	Cell cycle;Neurotrophin signaling pathway;Oocyte meiosis	8.14e-10	167.92	108.18	93.424	0.29906	15844000	7752800	8091000	NaN	0.457938	0	0.999198	0	ESKVFYLKMKGDYYRYLAEVATGEKRATVVE	UID5180
Z4YJL4	Z4YJL4	182 kDa tankyrase-1-binding protein	Tnks1bp1	S	225	Tnks1bp1(S 225)	0.808973	0.505891	NaN	NaN	0.358959	0.202762	NaN	NaN	-0.282597			0.659562	0.472343			0.691404	0.472342	3	Aurora-A kinase substrate motif;Calmodulin-dependent protein kinase II substrate motif;Casein kinase II substrate motif;PAK2 kinase substrate motif;Phosphorylase kinase substrate motif;PKA kinase substrate motif;PKC kinase substrate motif	Gene expression (Transcription);Generic Transcription Pathway;RNA Polymerase II Transcription;TP53 regulates transcription of additional cell cycle genes whose exact role in the p53 pathway remain uncertain;TP53 Regulates Transcription of Cell Cycle Genes;Transcriptional Regulation by TP53	ankyrin repeat binding;cadherin binding;enzyme binding;protein-containing complex binding	cellular response to ionizing radiation;double-strand break repair;positive regulation of peptidyl-serine phosphorylation;positive regulation of peptidyl-threonine phosphorylation;positive regulation of protein autophosphorylation	CCR4-NOT complex;cell-cell adherens junction;chromosome;cytoplasm;cytoskeleton;nuclear heterochromatin;nucleus		2.41e-16	107.91	55.175	89.859	0.3734	6118500	2948300	3170100	NaN	0.94172	1.33598	0.359337	1.75453	TRDASLQDWEFGKRASVSTNQDTDENDQELG	UID2424
Q3TXS7	Q3TXS7	26S proteasome non-ATPase regulatory subunit 1	Psmd1	S	315	Psmd1(S 315)	1	-0.280773	0.224287	NaN	0.116365	NaN	NaN	NaN	0.361432			0	-0.245067			0	-0.341472	2	Casein kinase II substrate motif;ERK1,2 kinase substrate motif;GSK-3, ERK1, ERK2, CDK5 substrate motif;WW domain binding motif	ABC-family proteins mediated transport;Activation of APC/C and APC/C:Cdc20 mediated degradation of mitotic proteins;Activation of NF-kappaB in B cells;Adaptive Immune System;Antigen processing: Ubiquitination & Proteasome degradation;Antigen processing-Cross presentation;APC/C:Cdc20 mediated degradation of mitotic proteins;APC/C:Cdc20 mediated degradation of Securin;APC/C:Cdh1 mediated degradatio…	endopeptidase activity;enzyme regulator activity;protein binding	proteasome-mediated ubiquitin-dependent protein catabolic process;regulation of catalytic activity;regulation of protein catabolic process	nucleus;proteasome accessory complex;proteasome complex;proteasome regulatory particle, base subcomplex;proteasome storage granule	Proteasome	4.13e-77	207.76	179.69	165.01	-0.4171	12514000	6397800	6116100	NaN	0.408774	0	1	0	EEKTASAVAGKTPDASPEPKDQTLKMIKILS	UID7926
Q3TXS7	Q3TXS7	26S proteasome non-ATPase regulatory subunit 1	Psmd1	T	311	Psmd1(T 311)	1	-0.280773	0.224287	NaN	0.116365	NaN	NaN	NaN	0.361432			0	-0.245067			0	-0.341472	2	G protein-coupled receptor kinase 1 substrate motif;Growth associated histone HI kinase substrate motif;GSK-3, ERK1, ERK2, CDK5 substrate motif;WW domain binding motif	ABC-family proteins mediated transport;Activation of APC/C and APC/C:Cdc20 mediated degradation of mitotic proteins;Activation of NF-kappaB in B cells;Adaptive Immune System;Antigen processing: Ubiquitination & Proteasome degradation;Antigen processing-Cross presentation;APC/C:Cdc20 mediated degradation of mitotic proteins;APC/C:Cdc20 mediated degradation of Securin;APC/C:Cdh1 mediated degradatio…	endopeptidase activity;enzyme regulator activity;protein binding	proteasome-mediated ubiquitin-dependent protein catabolic process;regulation of catalytic activity;regulation of protein catabolic process	nucleus;proteasome accessory complex;proteasome complex;proteasome regulatory particle, base subcomplex;proteasome storage granule	Proteasome	4.13e-77	207.76	179.69	165.01	-0.4171	12514000	6397800	6116100	NaN	0.374934	0	0.98338	0	PMETEEKTASAVAGKTPDASPEPKDQTLKMI	UID10014
Q3UHX2	Q3UHX2	28 kDa heat- and acid-stable phosphoprotein	Pdap1	S	60	Pdap1(S 60)	0.999997	NaN	NaN	NaN	1.41327	NaN	0.777956	NaN	1.28131			0	0.13196			0	0.383635	2	b-Adrenergic Receptor kinase substrate motif;Casein kinase II substrate motif;PKA kinase substrate motif	Immune System;Innate Immune System;Neutrophil degranulation	platelet-derived growth factor binding	platelet-derived growth factor receptor signaling pathway	cytosol;extracellular space;plasma membrane		0	316.54	271.12	316.54	-0.7769	8284600	2668000	5616600	NaN	0.594106	0	0.997591	0	DGASGDPKKEKKSLDSDESEDEDDDYQQKRK	UID2727
F2Z400	F2Z400	3-phosphoinositide-dependent protein kinase 1	Pdpk1	S	244	Pdpk1(S 244)	0.999716	0.243547	0.473631	NaN	-1.21769	0.418999	NaN	-0.661296	-1.12633			0.711367	-0.133406			0.154576	0.28937	3	14-3-3 domain binding motif;Calmodulin-dependent protein kinase II substrate motif;G protein-coupled receptor kinase 1 substrate motif;PKA kinase substrate motif;PKC kinase substrate motif	Activation of AKT2;Activation of NMDA receptor and postsynaptic events;Adaptive Immune System;CD28 co-stimulation;CD28 dependent PI3K/Akt signaling;Costimulation by the CD28 family;CREB phosphorylation through the activation of Ras;Downstream TCR signaling;Fc epsilon receptor (FCERI) signaling;G beta:gamma signalling through PI3Kgamma;Gene expression (Transcription);Generic Transcription Pathway;…	3-phosphoinositide-dependent protein kinase activity;ATP binding;insulin receptor binding;kinase activity;nucleotide binding;phospholipase activator activity;phospholipase binding;protein binding;protein kinase activity;protein kinase binding;protein serine/threonine kinase activity;transferase activity	activation of protein kinase B activity;calcium-mediated signaling;cell migration;cellular response to brain-derived neurotrophic factor stimulus;cellular response to epidermal growth factor stimulus;cellular response to insulin stimulus;epidermal growth factor receptor signaling pathway;extrinsic apoptotic signaling pathway;focal adhesion assembly;hyperosmotic response;intracellular signal trans…	cell junction;cell projection;cytoplasm;cytoplasmic vesicle;cytosol;focal adhesion;membrane;nucleus;perikaryon;plasma membrane;postsynaptic density	Aldosterone-regulated sodium reabsorption;Endometrial cancer;Focal adhesion;Insulin signaling pathway;mTOR signaling pathway;Non-small cell lung cancer;PPAR signaling pathway;Prostate cancer	9.01e-19	106.89	90.328	106.89	0.25135	39661000	22661000	17001000	NaN	1	0.361712	0.623244	-0.939174	TAKVLSPESKQARANSFVGTAQYVSPELLTE	UID1724
P63276	P63276	40S ribosomal protein S17	Rps17	S	113	Rps17(S 113)	0.975927	0.0250289	NaN	NaN	-0.171872	-0.0204721	NaN	0.131194	-0.18866			0.560702	0.0311445			0.120859	-0.0474422	2	Casein kinase I substrate motif;Casein kinase II substrate motif	Activation of the mRNA upon binding of the cap-binding complex and eIFs, and subsequent binding to 43S;Cap-dependent Translation Initiation;Eukaryotic Translation Initiation;Formation of a pool of free 40S subunits;Formation of the ternary complex, and subsequently, the 43S complex;L13a-mediated translational silencing of Ceruloplasmin expression;Metabolism of proteins;Metabolism of RNA;Nonsense …	structural constituent of ribosome	erythrocyte homeostasis;ribosomal small subunit assembly;ribosomal small subunit biogenesis;rRNA processing;translation	cytosolic small ribosomal subunit;intracellular;ribosome	Ribosome	5.86e-34	167.04	128.98	139.79	0.54641	23252000	11758000	11493000	NaN	1	-0.197656	0.882269	0.272346	VDPDTKEMLKLLDFGSLSNLQVTQPTVGMNF	UID2455
A0A140T8L5	A0A140T8L5	40S ribosomal protein S2	Gm6576;Gm5786;Rps2	S	192	Gm6576;Gm5786;Rps2(S 192)	1	0.303459	0.318924	0.347212	0.2444	0.18574	NaN	0.239887	0.14965			2.41361	0.106598			1.67292	0.11174	2	ERK1,2 kinase substrate motif;Growth associated histone HI kinase substrate motif;GSK-3, ERK1, ERK2, CDK5 substrate motif;WW domain binding motif		cadherin binding;enzyme binding;fibroblast growth factor binding;mRNA binding;RNA binding;structural constituent of ribosome	cellular response to interleukin-4;positive regulation of ubiquitin-protein transferase activity;translation	cytosolic small ribosomal subunit;nucleoplasm;ribosome;small ribosomal subunit	Ribosome	1.27e-63	222.75	160.59	203.2	0.52831	137050000	69122000	67932000	NaN	1	0.8354	0.488472	0.999601	SYLTPDLWKETVFTKSPYQEFTDHLVKTHTR	UID350
A0A0G2JDW7	A0A0G2JDW7	40S ribosomal protein S27	Rps27	S	9	Rps27(S 9)	1	NaN	-0.688288	0.256165	-0.0847315	-0.845521	NaN	0.178746	-0.451899			0.434502	0.222293			0.188744	0.200606	2	Casein kinase II substrate motif;DNA dependent Protein kinase substrate motif;ERK1,2 kinase substrate motif;GSK-3, ERK1, ERK2, CDK5 substrate motif;WW domain binding motif	Activation of the mRNA upon binding of the cap-binding complex and eIFs, and subsequent binding to 43S;Amplification of signal from unattached kinetochores via a MAD2 inhibitory signal;Amplification of signal from the kinetochores;Cap-dependent Translation Initiation;Cell Cycle;Cell Cycle Checkpoints;Cell Cycle, Mitotic;Eukaryotic Translation Initiation;Formation of a pool of free 40S subunits;Fo…	metal ion binding;protein binding;structural constituent of ribosome	ribosomal small subunit assembly;rRNA processing;translation	cytosolic small ribosomal subunit;intracellular;nucleus;ribosome	Ribosome	0.000876696	132.24	73.924	132.24	-1.041	7610700	4429000	3181700	NaN	1	0.396069	0.632195	0.907785	_______LAKDLLHPSPEEEKRKHKKKRLVQ	UID145
P62908	P62908	40S ribosomal protein S3	Rps3	T	221	Rps3(T 221)	0.999605	0.580145	0.136323	0.0353423	-0.188644	0.699374	0.145351	-0.0735906	-0.168609			0.0723014	-0.00983978			0.0131397	-0.00983978	2	Casein kinase II substrate motif;ERK1,2 kinase substrate motif;GSK3, Erk1, Erk2 and CDK5 kinase motif;GSK-3, ERK1, ERK2, CDK5 substrate motif;WW domain binding motif	Activation of the mRNA upon binding of the cap-binding complex and eIFs, and subsequent binding to 43S;Cap-dependent Translation Initiation;Eukaryotic Translation Initiation;Formation of a pool of free 40S subunits;Formation of the ternary complex, and subsequently, the 43S complex;L13a-mediated translational silencing of Ceruloplasmin expression;Metabolism of proteins;Metabolism of RNA;Nonsense …	class I DNA-(apurinic or apyrimidinic site) endonuclease activity;damaged DNA binding;DNA binding;DNA-(apurinic or apyrimidinic site) endonuclease activity;endodeoxyribonuclease activity;enzyme binding;Hsp70 protein binding;Hsp90 protein binding;kinase binding;lyase activity;microtubule binding;mRNA binding;oxidized purine DNA binding;oxidized purine nucleobase lesion DNA N-glycosylase activity;o…	apoptotic process;cell cycle;cell division;cellular response to DNA damage stimulus;cellular response to hydrogen peroxide;cellular response to nerve growth factor stimulus;cellular response to tumor necrosis factor;chromosome segregation;cytoplasmic translation;DNA damage response, detection of DNA damage;DNA repair;negative regulation of DNA repair;negative regulation of protein ubiquitination;…	cytoplasm;cytoskeleton;cytosol;cytosolic small ribosomal subunit;dendrite;endomembrane system;endoplasmic reticulum;membrane;mitochondrial inner membrane;mitochondrial matrix;mitochondrion;mitotic spindle;NF-kappaB complex;nucleolus;nucleus;plasma membrane;polysome;ribonucleoprotein complex;ribosome;ruffle membrane;small ribosomal subunit;spindle	Ribosome	6.42e-82	230.57	117.5	230.57	1.1637	67092000	33809000	33282000	NaN	0.903135	-0.0279017	0.962459	-0.0670714	DHVSIVEPKDEILPTTPISEQKGGKPEPPAM	UID4734
P97351	P97351	40S ribosomal protein S3a	Rps3a	S	237	Rps3a(S 237)	0.98617	NaN	NaN	0.237197	0.227987	-0.616636	NaN	0.368601	0.288772			0.649415	-0.0960945			0.201635	0.219013	2	Casein kinase I substrate motif;G protein-coupled receptor kinase 1 substrate motif	Activation of the mRNA upon binding of the cap-binding complex and eIFs, and subsequent binding to 43S;Cap-dependent Translation Initiation;Eukaryotic Translation Initiation;Formation of a pool of free 40S subunits;Formation of the ternary complex, and subsequently, the 43S complex;L13a-mediated translational silencing of Ceruloplasmin expression;Metabolism of proteins;Metabolism of RNA;Nonsense …	mRNA 5'-UTR binding;protein binding;structural constituent of ribosome	cell differentiation;cytoplasmic translation;negative regulation of apoptotic process;translation	cytoplasm;cytosol;cytosolic small ribosomal subunit;endoplasmic reticulum;intracellular;nucleolus;nucleus;ribonucleoprotein complex;ribosome	Ribosome	1.56e-07	122.16	98.643	115.66	0.77263	15640000	8056600	7583000	NaN	1	0.43121	0.700733	-0.710183	KFELGKLMELHGEGGSSGKAAGDETGAKVER	UID2553
D6RG50	D6RG50	5'-AMP-activated protein kinase subunit beta-2	Prkab2	S	38	Prkab2(S 38)	0.993322	-0.16364	-0.188332	-0.401158	-0.335317	-0.493926	-0.575314	-0.84293	-0.500932			1.93752	0.331164			1.79064	0.331164	2	Casein kinase II substrate motif;G protein-coupled receptor kinase 1 substrate motif;Pyruvate dehydrogenase kinase substrate motif	AMPK inhibits chREBP transcriptional activation activity;Cellular responses to external stimuli;Energy dependent regulation of mTOR by LKB1-AMPK;Fatty acid metabolism;Gene expression (Transcription);Generic Transcription Pathway;Import of palmitoyl-CoA into the mitochondrial matrix;Integration of energy metabolism;Macroautophagy;Metabolism;Metabolism of lipids;mTOR signalling;Regulation of TP53 A…	AMP-activated protein kinase activity;identical protein binding	fatty acid biosynthetic process;fatty acid metabolic process;lipid metabolic process;protein phosphorylation	cytosol;nucleoplasm;nucleotide-activated protein kinase complex	Adipocytokine signaling pathway;Hypertrophic cardiomyopathy (HCM);Insulin signaling pathway	2.12e-197	261.94	261.94	209.25	-1.2412	314520000	188570000	125950000	NaN	0.565402	1.65554	0.109707	2.07377	GGGHGPGKEHKIMVGSTDDPSVFSLPDSKLP	UID1336
D6RG50	D6RG50	5'-AMP-activated protein kinase subunit beta-2	Prkab2	S	107	Prkab2(S 107)	1	-0.114519	0.0357646	0.0274371	-0.107679	-0.0885155	-0.181428	-0.079539	-0.118821			0.601645	0.0773268			0.815768	0.0773266	3	Casein kinase II substrate motif;Pyruvate dehydrogenase kinase substrate motif	AMPK inhibits chREBP transcriptional activation activity;Cellular responses to external stimuli;Energy dependent regulation of mTOR by LKB1-AMPK;Fatty acid metabolism;Gene expression (Transcription);Generic Transcription Pathway;Import of palmitoyl-CoA into the mitochondrial matrix;Integration of energy metabolism;Macroautophagy;Metabolism;Metabolism of lipids;mTOR signalling;Regulation of TP53 A…	AMP-activated protein kinase activity;identical protein binding	fatty acid biosynthetic process;fatty acid metabolic process;lipid metabolic process;protein phosphorylation	cytosol;nucleoplasm;nucleotide-activated protein kinase complex	Adipocytokine signaling pathway;Hypertrophic cardiomyopathy (HCM);Insulin signaling pathway	4.9e-155	239.27	213.69	119.69	1.2967	1157800000	623890000	533910000	NaN	1	0.52514	0.756719	0.500854	SGSFNNWSTKIPLIKSHNDFVAILDLPEGEH	UID1337
E9Q3T0	E9Q3T0	60S acidic ribosomal protein P1	Gm10073;Rplp1	S	101	Gm10073;Rplp1(S 101)	1	0.535257	0.186501	1.49902	1.98094	-0.164561	NaN	1.8143	1.93972			0.167357	0.141919			0.068586	-0.146058	2	b-Adrenergic Receptor kinase substrate motif;Casein kinase II substrate motif;G protein-coupled receptor kinase 1 substrate motif;PKA kinase substrate motif;PKC kinase substrate motif		protein kinase activator activity;structural constituent of ribosome	activation of protein kinase activity;cytoplasmic translation;positive regulation of protein kinase activity;regulation of translation;translational elongation	cytosolic large ribosomal subunit;intracellular;ribosome	Ribosome	9.83e-128	239.03	225.99	51.938	-1.0768	68566000	21656000	46910000	NaN	1	-0.171146	0.84042	0.357185	AAPAEEKKVEAKKEESEESEDDMGFGLFD__	UID1522
E9Q3T0	E9Q3T0	60S acidic ribosomal protein P1	Gm10073;Rplp1	S	104	Gm10073;Rplp1(S 104)	1	0.589859	0.201132	0.494672	0.778293	0.0377336	NaN	1.09288	0.664119			0.0212827	0.0226971			0.102197	-0.0822565	2	b-Adrenergic Receptor kinase substrate motif;Casein kinase II substrate motif;G protein-coupled receptor kinase 1 substrate motif;Pyruvate dehydrogenase kinase substrate motif		protein kinase activator activity;structural constituent of ribosome	activation of protein kinase activity;cytoplasmic translation;positive regulation of protein kinase activity;regulation of translation;translational elongation	cytosolic large ribosomal subunit;intracellular;ribosome	Ribosome	3.54e-113	230	212.05	51.938	-1.0768	62704000	26825000	35879000	NaN	1	-0.209179	0.975763	0.0521524	AEEKKVEAKKEESEESEDDMGFGLFD_____	UID1523
P99027	P99027	60S acidic ribosomal protein P2	Rplp2	S	102	Rplp2(S 102)	1	0.743989	NaN	1.07361	1.081	0.148609	NaN	NaN	0.993711			0.390059	0.341334			0.47296	0.395041	2	b-Adrenergic Receptor kinase substrate motif;Casein kinase II substrate motif;G protein-coupled receptor kinase 1 substrate motif;PKA kinase substrate motif;PKC kinase substrate motif	Metabolism of RNA;Nonsense Mediated Decay (NMD) enhanced by the Exon Junction Complex (EJC);Nonsense-Mediated Decay (NMD)	structural constituent of ribosome	cytoplasmic translation;translational elongation	cytosolic large ribosomal subunit;intracellular;ribosome	Ribosome	6.03e-78	208.72	190.37	129.26	-0.28943	40306000	15730000	24576000	NaN	1	0.885571	0.605501	0.964098	APAAAEEKKDEKKEESEESDDDMGFGLFD__	UID2579
P99027	P99027	60S acidic ribosomal protein P2	Rplp2	S	105	Rplp2(S 105)	1	0.567448	0.549127	0.764091	1.08079	0.0784732	NaN	1.28428	0.720716			0.117735	0.10962			0.0488659	0.0458762	2	b-Adrenergic Receptor kinase substrate motif;Casein kinase II substrate motif;Pyruvate dehydrogenase kinase substrate motif	Metabolism of RNA;Nonsense Mediated Decay (NMD) enhanced by the Exon Junction Complex (EJC);Nonsense-Mediated Decay (NMD)	structural constituent of ribosome	cytoplasmic translation;translational elongation	cytosolic large ribosomal subunit;intracellular;ribosome	Ribosome	1.12e-99	222.24	195.61	129.26	-0.28943	112240000	44660000	67581000	NaN	0.954298	0.107691	0.880444	0.262818	AAEEKKDEKKEESEESDDDMGFGLFD_____	UID2580
A0A140T8K8	A0A140T8K8	60S ribosomal protein L13	Rpl13	S	140	Rpl13(S 140)	0.999833	NaN	0.028852	-0.286357	NaN	NaN	-0.569479	-0.0677724	NaN			0.140872	0.189873			0.231201	0.189873	2	Casein kinase II substrate motif;MDC1 BRCT domain binding motif;PKA kinase substrate motif;Plk1 PBD domain binding motif	Metabolism of RNA;Nonsense Mediated Decay (NMD) enhanced by the Exon Junction Complex (EJC);Nonsense-Mediated Decay (NMD)	RNA binding;structural constituent of ribosome	translation	cytosol;cytosolic large ribosomal subunit;endoplasmic reticulum;intracellular;nucleolus;ribosome	Ribosome	0.00236401	125.47	58.254	96.371	2.8075	1944600	1218000	726540	NaN	1	0.47917	0.848649	0.37343	ILFPRKPSAQKKGDSSAEELKLTGPVMPIRN	UID349
P67984	P67984	60S ribosomal protein L22	Rpl22	S	66	Rpl22(S 66)	0.996865	0.107822	NaN	NaN	0.431676	0.267236	NaN	0.267596	0.381394			0.158319	-0.054566			0.0957899	-0.0356596	2	Casein kinase II substrate motif		heparin binding;RNA binding;structural constituent of ribosome	alpha-beta T cell differentiation;cytoplasmic translation;translation	cytoplasm;cytosolic large ribosomal subunit;intracellular;nucleus;ribosome	Ribosome	8.46e-06	104.49	79.633	104.49	3.3787	7182600	3803100	3379600	NaN	0.991903	-0.154854	0.88595	-0.266373	GKAGNLGGGVVTIERSKSKITVTSEVPFSKR	UID2458
P20029	P20029	78 kDa glucose-regulated protein	Hspa5	T	86	Hspa5(T 86)	0.99468	0.443501	NaN	NaN	-2.46482	0.5065	NaN	-1.4016	-2.39373			1.41604	-0.0670445			0.0180687	0.0856137	2	PKA kinase substrate motif	Adaptive Immune System;Antigen Presentation: Folding, assembly and peptide loading of class I MHC;Cellular response to heat stress;Cellular responses to external stimuli;Cellular responses to stress;Class I MHC mediated antigen processing & presentation;Immune System;Regulation of HSF1-mediated heat shock response	ATP binding;ATPase activity;cadherin binding;enzyme binding;hydrolase activity;misfolded protein binding;nucleotide binding;protein binding;protein domain specific binding;ribosome binding;ubiquitin protein ligase binding	activation of signaling protein activity involved in unfolded protein response;cellular response to antibiotic;cellular response to calcium ion;cellular response to cAMP;cellular response to drug;cellular response to gamma radiation;cellular response to glucose starvation;cellular response to interleukin-4;cellular response to manganese ion;cellular response to nerve growth factor stimulus;cerebe…	cell surface;COP9 signalosome;cytoplasm;endoplasmic reticulum;endoplasmic reticulum chaperone complex;endoplasmic reticulum lumen;endoplasmic reticulum membrane;endoplasmic reticulum-Golgi intermediate compartment;extracellular region;integral component of endoplasmic reticulum membrane;membrane;midbody;mitochondrion;myelin sheath;nucleus;plasma membrane;protein-containing complex;smooth endoplas…	Prion diseases;Protein export;Protein processing in endoplasmic reticulum	3.73e-39	184.34	143.11	149.72	1.5787	6972300	4856400	2115900	NaN	0.910848	0.0520979	0.735751	-0.644377	PEGERLIGDAAKNQLTSNPENTVFDAKRLIG	UID4672
P20029	P20029	78 kDa glucose-regulated protein	Hspa5	S	650	Hspa5(S 650)	0.997895	0.383055	NaN	NaN	-0.21327	0.258459	NaN	NaN	-0.253085			0.518421	0.0822055			0.0687339	0.0822057	2	Casein kinase I substrate motif;Casein kinase II substrate motif;G protein-coupled receptor kinase 1 substrate motif;PKA kinase substrate motif;PKC kinase substrate motif;Pyruvate dehydrogenase kinase substrate motif	Adaptive Immune System;Antigen Presentation: Folding, assembly and peptide loading of class I MHC;Cellular response to heat stress;Cellular responses to external stimuli;Cellular responses to stress;Class I MHC mediated antigen processing & presentation;Immune System;Regulation of HSF1-mediated heat shock response	ATP binding;ATPase activity;cadherin binding;enzyme binding;hydrolase activity;misfolded protein binding;nucleotide binding;protein binding;protein domain specific binding;ribosome binding;ubiquitin protein ligase binding	activation of signaling protein activity involved in unfolded protein response;cellular response to antibiotic;cellular response to calcium ion;cellular response to cAMP;cellular response to drug;cellular response to gamma radiation;cellular response to glucose starvation;cellular response to interleukin-4;cellular response to manganese ion;cellular response to nerve growth factor stimulus;cerebe…	cell surface;COP9 signalosome;cytoplasm;endoplasmic reticulum;endoplasmic reticulum chaperone complex;endoplasmic reticulum lumen;endoplasmic reticulum membrane;endoplasmic reticulum-Golgi intermediate compartment;extracellular region;integral component of endoplasmic reticulum membrane;membrane;midbody;mitochondrion;myelin sheath;nucleus;plasma membrane;protein-containing complex;smooth endoplas…	Prion diseases;Protein export;Protein processing in endoplasmic reticulum	1.56e-14	137.04	120.32	130.29	-0.24742	8389600	4042200	4347300	NaN	1	0.166801	0.771053	0.577324	LYGSGGPPPTGEEDTSEKDEL__________	UID2259
P20029	P20029	78 kDa glucose-regulated protein	Hspa5	S	87	Hspa5(S 87)	0.998528	0.533165	NaN	0.326652	0.255199	NaN	NaN	0.476433	0.275365			0.382161	-0.0849735			0.0104144	-0.00422719	2	Casein kinase II substrate motif	Adaptive Immune System;Antigen Presentation: Folding, assembly and peptide loading of class I MHC;Cellular response to heat stress;Cellular responses to external stimuli;Cellular responses to stress;Class I MHC mediated antigen processing & presentation;Immune System;Regulation of HSF1-mediated heat shock response	ATP binding;ATPase activity;cadherin binding;enzyme binding;hydrolase activity;misfolded protein binding;nucleotide binding;protein binding;protein domain specific binding;ribosome binding;ubiquitin protein ligase binding	activation of signaling protein activity involved in unfolded protein response;cellular response to antibiotic;cellular response to calcium ion;cellular response to cAMP;cellular response to drug;cellular response to gamma radiation;cellular response to glucose starvation;cellular response to interleukin-4;cellular response to manganese ion;cellular response to nerve growth factor stimulus;cerebe…	cell surface;COP9 signalosome;cytoplasm;endoplasmic reticulum;endoplasmic reticulum chaperone complex;endoplasmic reticulum lumen;endoplasmic reticulum membrane;endoplasmic reticulum-Golgi intermediate compartment;extracellular region;integral component of endoplasmic reticulum membrane;membrane;midbody;mitochondrion;myelin sheath;nucleus;plasma membrane;protein-containing complex;smooth endoplas…	Prion diseases;Protein export;Protein processing in endoplasmic reticulum	6.08e-30	174.7	145.28	121.82	0.57962	9549100	5098400	4450700	NaN	0.898102	-0.0182905	0.791745	-0.515593	EGERLIGDAAKNQLTSNPENTVFDAKRLIGR	UID2260
Q9WTQ5	Q9WTQ5	A-kinase anchor protein 12	Akap12	S	543	Akap12(S 543)	0.999968	-0.722634	NaN	NaN	-0.673739	-0.975368	NaN	NaN	-0.577918			0.136257	0.0784565			0.134906	0.0784565	3	b-Adrenergic Receptor kinase substrate motif;Casein kinase II substrate motif		adenylate cyclase binding;protein kinase A binding;receptor signaling complex scaffold activity	adenylate cyclase-inhibiting G-protein coupled receptor signaling pathway;positive regulation of protein kinase A signaling;protein targeting;regulation of protein kinase A signaling;regulation of protein kinase C signaling;signal transduction	cytoplasm;cytoskeleton;cytosol;membrane;plasma membrane		8.82e-41	147.11	129.13	123.08	0.88442	96791000	58011000	38780000	NaN	1	0.261327	0.876342	0.286048	EEPGEYQHIQTESPESADEQKGESSASSPEE	UID3879
Q9WTQ5	Q9WTQ5	A-kinase anchor protein 12	Akap12	S	350	Akap12(S 350)	0.908886	-0.365723	NaN	NaN	-0.245078	NaN	NaN	NaN	-0.192909			0	-0.052169			0	-0.112492	3	Casein kinase II substrate motif;PKA kinase substrate motif;PKC kinase substrate motif		adenylate cyclase binding;protein kinase A binding;receptor signaling complex scaffold activity	adenylate cyclase-inhibiting G-protein coupled receptor signaling pathway;positive regulation of protein kinase A signaling;protein targeting;regulation of protein kinase A signaling;regulation of protein kinase C signaling;signal transduction	cytoplasm;cytoskeleton;cytosol;membrane;plasma membrane		5.78e-05	82.517	64.839	78.531	0.52966	25887000	13213000	12674000	NaN	0.523245	0	1	0	AEEQEPAEGTDQARLSADYEKVELPLEDQVG	UID3880
Q9WTQ5	Q9WTQ5	A-kinase anchor protein 12	Akap12	S	682	Akap12(S 682)	0.877399	-0.232142	NaN	NaN	-0.123748	NaN	NaN	NaN	-0.12956			0	0.005812			0	-0.0483848	3	14-3-3 domain binding motif;Akt kinase substrate motif;Calmodulin-dependent protein kinase II substrate motif;Casein kinase II substrate motif;MAPKAPK1 kinase substrate motif;PKA kinase substrate motif;PKC epsilon kinase substrate motif;PKC kinase substrate motif;Pyruvate dehydrogenase kinase substrate motif		adenylate cyclase binding;protein kinase A binding;receptor signaling complex scaffold activity	adenylate cyclase-inhibiting G-protein coupled receptor signaling pathway;positive regulation of protein kinase A signaling;protein targeting;regulation of protein kinase A signaling;regulation of protein kinase C signaling;signal transduction	cytoplasm;cytoskeleton;cytosol;membrane;plasma membrane		0.00112138	59.67	45.455	55.406	-0.50572	22124000	11814000	10310000	NaN	0.385683	0	0.979799	0	ALICVGSSKKRARKASSSDDEGGPRTLGGDG	UID9091
Q9WTQ5	Q9WTQ5	A-kinase anchor protein 12	Akap12	S	684	Akap12(S 684)	0.84793	-0.232142	NaN	NaN	-0.123748	NaN	NaN	NaN	-0.12956			0	0.005812			0	-0.0483848	3	BARD1 BRCT domain binding motif;Casein kinase II substrate motif;MDC1 BRCT domain binding motif;PKA kinase substrate motif;Plk1 PBD domain binding motif		adenylate cyclase binding;protein kinase A binding;receptor signaling complex scaffold activity	adenylate cyclase-inhibiting G-protein coupled receptor signaling pathway;positive regulation of protein kinase A signaling;protein targeting;regulation of protein kinase A signaling;regulation of protein kinase C signaling;signal transduction	cytoplasm;cytoskeleton;cytosol;membrane;plasma membrane		0.00112138	59.67	45.455	50.733	-0.56506	22124000	11814000	10310000	NaN	0.385519	0	0.979379	0	ICVGSSKKRARKASSSDDEGGPRTLGGDGHR	UID9093
Q9WTQ5	Q9WTQ5	A-kinase anchor protein 12	Akap12	S	1351	Akap12(S 1351)	1	-0.676895	NaN	NaN	-1.08219	NaN	NaN	NaN	-1.1757			0	0.0935099			0	0.296152	2	Casein kinase II substrate motif;G protein-coupled receptor kinase 1 substrate motif;GSK3 kinase substrate motif;PKA kinase substrate motif		adenylate cyclase binding;protein kinase A binding;receptor signaling complex scaffold activity	adenylate cyclase-inhibiting G-protein coupled receptor signaling pathway;positive regulation of protein kinase A signaling;protein targeting;regulation of protein kinase A signaling;regulation of protein kinase C signaling;signal transduction	cytoplasm;cytoskeleton;cytosol;membrane;plasma membrane		0.00108264	125.08	90.259	125.08	-0.62571	2088600	1416200	672430	NaN	0.385847	0	0.978049	0	LTADMPHSERGKALGSLEGSPSLPDQDKADC	UID9089
Q9WTQ5	Q9WTQ5	A-kinase anchor protein 12	Akap12	S	1355	Akap12(S 1355)	0.987709	-0.676895	NaN	NaN	-1.08219	NaN	NaN	NaN	-1.1757			0	0.0935099			0	0.296152	2	Casein kinase II substrate motif;ERK1,2 kinase substrate motif;G protein-coupled receptor kinase 1 substrate motif;GSK-3, ERK1, ERK2, CDK5 substrate motif;MAPKAPK2 kinase substrate motif;WW domain binding motif		adenylate cyclase binding;protein kinase A binding;receptor signaling complex scaffold activity	adenylate cyclase-inhibiting G-protein coupled receptor signaling pathway;positive regulation of protein kinase A signaling;protein targeting;regulation of protein kinase A signaling;regulation of protein kinase C signaling;signal transduction	cytoplasm;cytoskeleton;cytosol;membrane;plasma membrane		0.00108264	125.08	90.259	116.74	0.93511	2088600	1416200	672430	NaN	0.385765	0	0.977679	0	MPHSERGKALGSLEGSPSLPDQDKADCIEVQ	UID9090
Q4KL52	Q4KL52	Abscission/NoCut checkpoint regulator	Zfyve19	S	219	Zfyve19(S 219)	0.979029	1.21816	NaN	NaN	1.73699	0.282973	NaN	NaN	0.185993			0.81086	1.24309	+		1.37431	1.24309	3	14-3-3 domain binding motif;ATM kinase substrate motif;Calmodulin-dependent protein kinase II substrate motif;DNA dependent Protein kinase substrate motif;G protein-coupled receptor kinase 1 substrate motif;PKA kinase substrate motif;PKC kinase substrate motif		lipid binding;metal ion binding;phosphatidylinositol-3-phosphate binding	abscission;cell cycle;cell division;mitotic cytokinesis checkpoint;negative regulation of cytokinesis	centrosome;cleavage furrow;cytoplasm;cytoskeleton;Flemming body;microtubule organizing center;midbody		7.09e-06	88.765	60.138	66.308	0.47707	8983500	3167800	5815700	NaN	0.425355	3.41594	0.189597	3.0475	QNDLNKGAARSQRTNSQGQASQSLEEEKYKL	UID2794
F7CU63	F7CU63	Acetyl-coenzyme A synthetase, cytoplasmic	Acss2	S	129	Acss2(S 129)	0.961274	-0.324907	NaN	0.241596	0.0806577	-0.32762	NaN	NaN	0.124857			0.268389	-0.0207432			0.131193	0.100497	3	ERK1,2 kinase substrate motif;GSK-3, ERK1, ERK2, CDK5 substrate motif;MAPKAPK2 kinase substrate motif;WW domain binding motif	Biological oxidations;Ethanol oxidation;Metabolism;Mitochondrial biogenesis;Organelle biogenesis and maintenance;Phase I - Functionalization of compounds;Transcriptional activation of mitochondrial biogenesis	acetate-CoA ligase activity;AMP binding;ATP binding;catalytic activity;ligase activity;nucleotide binding	acetate biosynthetic process;acetyl-CoA biosynthetic process;acetyl-CoA biosynthetic process from acetate;lipid biosynthetic process;metabolic process;propionate biosynthetic process	cytoplasm;cytosol;integral component of membrane;intracellular membrane-bounded organelle;membrane;nucleoplasm	Carbon fixation pathways in prokaryotes;Glycolysis / Gluconeogenesis;Methane metabolism;Propanoate metabolism;Pyruvate metabolism	1.49e-21	156.36	140.92	123.85	-0.41409	51299000	27449000	23849000	NaN	1	0.267792	0.919982	-0.16802	HLGRAELGMNDSPSQSPPVKRPCPDVQICWN	UID5833
F7CU63	F7CU63	Acetyl-coenzyme A synthetase, cytoplasmic	Acss2	S	127	Acss2(S 127)	0.915039	NaN	NaN	0.130008	0.412185	-0.48655	NaN	0.162468	0.242206			0.20752	0.0687595			0.38234	0.298389	3	ATM kinase substrate motif;Casein kinase I substrate motif;Casein kinase II substrate motif;DNA dependent Protein kinase substrate motif;G protein-coupled receptor kinase 1 substrate motif	Biological oxidations;Ethanol oxidation;Metabolism;Mitochondrial biogenesis;Organelle biogenesis and maintenance;Phase I - Functionalization of compounds;Transcriptional activation of mitochondrial biogenesis	acetate-CoA ligase activity;AMP binding;ATP binding;catalytic activity;ligase activity;nucleotide binding	acetate biosynthetic process;acetyl-CoA biosynthetic process;acetyl-CoA biosynthetic process from acetate;lipid biosynthetic process;metabolic process;propionate biosynthetic process	cytoplasm;cytosol;integral component of membrane;intracellular membrane-bounded organelle;membrane;nucleoplasm	Carbon fixation pathways in prokaryotes;Glycolysis / Gluconeogenesis;Methane metabolism;Propanoate metabolism;Pyruvate metabolism	3.86e-19	166.77	141.19	109.72	1.213	52125000	27503000	24621000	NaN	1	0.717367	0.855906	0.341714	VKHLGRAELGMNDSPSQSPPVKRPCPDVQIC	UID612
F7CU63	F7CU63	Acetyl-coenzyme A synthetase, cytoplasmic	Acss2	S	125	Acss2(S 125)	0.999824	NaN	NaN	0.241596	0.0806577	-0.32762	NaN	NaN	0.124857			0	-0.0441993			0.410715	0.262508	3	b-Adrenergic Receptor kinase substrate motif;Casein kinase II substrate motif;ERK1,2 kinase substrate motif;G protein-coupled receptor kinase 1 substrate motif;GSK3 kinase substrate motif;GSK-3, ERK1, ERK2, CDK5 substrate motif;WW domain binding motif	Biological oxidations;Ethanol oxidation;Metabolism;Mitochondrial biogenesis;Organelle biogenesis and maintenance;Phase I - Functionalization of compounds;Transcriptional activation of mitochondrial biogenesis	acetate-CoA ligase activity;AMP binding;ATP binding;catalytic activity;ligase activity;nucleotide binding	acetate biosynthetic process;acetyl-CoA biosynthetic process;acetyl-CoA biosynthetic process from acetate;lipid biosynthetic process;metabolic process;propionate biosynthetic process	cytoplasm;cytosol;integral component of membrane;intracellular membrane-bounded organelle;membrane;nucleoplasm	Carbon fixation pathways in prokaryotes;Glycolysis / Gluconeogenesis;Methane metabolism;Propanoate metabolism;Pyruvate metabolism	7.79e-10	134.04	112.14	130.57	-0.42615	60923000	34857000	26067000	NaN	1	0.771803	1	0	IVVKHLGRAELGMNDSPSQSPPVKRPCPDVQ	UID5831
F7CU63	F7CU63	Acetyl-coenzyme A synthetase, cytoplasmic	Acss2	S	125	Acss2(S 125)	0.999824	-0.327258	NaN	0.188528	NaN	NaN	-0.541891	0.0395595	NaN			0	0.148969			0.163709	0.181801	3	b-Adrenergic Receptor kinase substrate motif;Casein kinase II substrate motif;ERK1,2 kinase substrate motif;G protein-coupled receptor kinase 1 substrate motif;GSK3 kinase substrate motif;GSK-3, ERK1, ERK2, CDK5 substrate motif;WW domain binding motif	Biological oxidations;Ethanol oxidation;Metabolism;Mitochondrial biogenesis;Organelle biogenesis and maintenance;Phase I - Functionalization of compounds;Transcriptional activation of mitochondrial biogenesis	acetate-CoA ligase activity;AMP binding;ATP binding;catalytic activity;ligase activity;nucleotide binding	acetate biosynthetic process;acetyl-CoA biosynthetic process;acetyl-CoA biosynthetic process from acetate;lipid biosynthetic process;metabolic process;propionate biosynthetic process	cytoplasm;cytosol;integral component of membrane;intracellular membrane-bounded organelle;membrane;nucleoplasm	Carbon fixation pathways in prokaryotes;Glycolysis / Gluconeogenesis;Methane metabolism;Propanoate metabolism;Pyruvate metabolism	7.79e-10	134.04	112.14	130.57	-0.42615	60923000	34857000	26067000	NaN	1	0.372065	0.974359	0	IVVKHLGRAELGMNDSPSQSPPVKRPCPDVQ	UID611
F7CU63	F7CU63	Acetyl-coenzyme A synthetase, cytoplasmic	Acss2	S	129	Acss2(S 129)	0.961274	NaN	NaN	NaN	NaN	-0.413038	NaN	0.105276	NaN			0	NaN			0	NaN	3	ERK1,2 kinase substrate motif;GSK-3, ERK1, ERK2, CDK5 substrate motif;MAPKAPK2 kinase substrate motif;WW domain binding motif	Biological oxidations;Ethanol oxidation;Metabolism;Mitochondrial biogenesis;Organelle biogenesis and maintenance;Phase I - Functionalization of compounds;Transcriptional activation of mitochondrial biogenesis	acetate-CoA ligase activity;AMP binding;ATP binding;catalytic activity;ligase activity;nucleotide binding	acetate biosynthetic process;acetyl-CoA biosynthetic process;acetyl-CoA biosynthetic process from acetate;lipid biosynthetic process;metabolic process;propionate biosynthetic process	cytoplasm;cytosol;integral component of membrane;intracellular membrane-bounded organelle;membrane;nucleoplasm	Carbon fixation pathways in prokaryotes;Glycolysis / Gluconeogenesis;Methane metabolism;Propanoate metabolism;Pyruvate metabolism	1.49e-21	156.36	140.92	123.85	-0.41409	51299000	27449000	23849000	NaN	0.797621	0	0.976506	0	HLGRAELGMNDSPSQSPPVKRPCPDVQICWN	UID613
Q99KI0	Q99KI0	Aconitate hydratase, mitochondrial	Aco2	S	559	Aco2(S 559)	0.989789	NaN	NaN	NaN	-0.10883	-0.243404	NaN	NaN	0.200002			0	-0.308832			0	-0.0871289	4	Casein kinase II substrate motif;ERK1,2 kinase substrate motif;GSK-3, ERK1, ERK2, CDK5 substrate motif;WW domain binding motif	Citric acid cycle (TCA cycle);Metabolism;Pyruvate metabolism and Citric Acid (TCA) cycle;The citric acid (TCA) cycle and respiratory electron transport	3 iron, 4 sulfur cluster binding;4 iron, 4 sulfur cluster binding;aconitate hydratase activity;iron ion binding;iron-sulfur cluster binding;lyase activity;metal ion binding	citrate metabolic process;isocitrate metabolic process;liver development;metabolic process;response to isolation stress;tricarboxylic acid cycle	mitochondrion;myelin sheath	Carbon fixation pathways in prokaryotes;Citrate cycle (TCA cycle);Glyoxylate and dicarboxylate metabolism	1.18e-05	92.289	46.866	71.946	0.39894	70631000	32916000	37715000	NaN	0.541013	0	1	0	YQHPPKDSSGQRVDVSPTSQRLQLLEPFDKW	UID3598
D3YVN1	D3YVN1	Actin-like protein 6A	Actl6a	S	181	Actl6a(S 181)	1	NaN	NaN	-0.0402892	-0.0492778	NaN	NaN	0.0216219	0.216858			0.450394	-0.164023			0.628454	-0.164024	2	14-3-3 domain binding motif;Calmodulin-dependent protein kinase II substrate motif;ERK1,2 kinase substrate motif;GSK-3, ERK1, ERK2, CDK5 substrate motif;PKA kinase substrate motif;PKC epsilon kinase substrate motif;PKC kinase substrate motif;WW domain binding motif	Chromatin modifying enzymes;Chromatin organization;Deubiquitination;DNA Damage Recognition in GG-NER;DNA Repair;Gene expression (Transcription);Generic Transcription Pathway;Global Genome Nucleotide Excision Repair (GG-NER);Metabolism of proteins;Nucleotide Excision Repair;Post-translational protein modification;RMTs methylate histone arginines;RNA Polymerase II Transcription;RUNX1 interacts with…	chromatin binding;protein binding	ATP-dependent chromatin remodeling;cellular response to DNA damage stimulus;chromatin organization;chromatin remodeling;DNA recombination;DNA repair;histone H2A acetylation;histone H4 acetylation;nervous system development;neural retina development;regulation of growth;regulation of transcription, DNA-templated;spinal cord development;transcription, DNA-templated	Ino80 complex;npBAF complex;NuA4 histone acetyltransferase complex;nucleoplasm;nucleus;plasma membrane;SWI/SNF complex		0.00493373	98.253	28.901	76.927	1.4318	1991000	1079700	911290	NaN	1	-0.829568	0.663291	-0.811546	IPPYMIASKEAVREGSPANWKRKEKLPQVTR	UID125
Q91Z25	Q91Z25	Actin-related protein 2/3 complex subunit 1B	Arpc1b	S	314	Arpc1b(S 314)	0.915364	NaN	NaN	NaN	NaN	-1.52284	NaN	-0.756477	NaN			0	NaN			0	NaN	3	Calmodulin-dependent protein kinase II substrate motif;Casein kinase II substrate motif;Chk1 kinase substrate motif;PKA kinase substrate motif;PKC kinase substrate motif	Axon guidance;Developmental Biology;EPHB-mediated forward signaling;EPH-Ephrin signaling;Fcgamma receptor (FCGR) dependent phagocytosis;Immune System;Innate Immune System;Regulation of actin dynamics for phagocytic cup formation;RHO GTPase Effectors;RHO GTPases Activate WASPs and WAVEs;Signal Transduction;Signaling by Rho GTPases	actin binding;actin filament binding;structural constituent of cytoskeleton	Arp2/3 complex-mediated actin nucleation;regulation of actin filament polymerization;response to estradiol;response to estrogen	actin cytoskeleton;Arp2/3 protein complex;cytoplasm;cytoskeleton;tubulobulbar complex	Bacterial invasion of epithelial cells;Fc gamma R-mediated phagocytosis;Pathogenic Escherichia coli infection;Regulation of actin cytoskeleton;Shigellosis	0.0032433	82.627	46.97	82.627	0.9808	1927900	1456100	471790	NaN	0.54622	0	1	0	GMTARERFQNLDKKASSEGGAATGAGLDSLH	UID3527
P68033;P68134	P68134	Actin, alpha cardiac muscle 1;Actin, aortic smooth muscle;Actin, alpha skeletal muscle	Actc1;Acta2;Acta1	Y	364	Actc1;Acta2;Acta1(Y 364)	1	-0.130113	-0.272053	NaN	0.963992	-0.283369	-0.172327	0.0250289	0.909351			0.172151	0.036057			0.0514226	0.0676044	3	EGFR kinase substrate motif;Src kinase substrate motif;TC-PTP phosphatase substrate motif	Muscle contraction;Striated Muscle Contraction	ATP binding;ATPase activity;myosin binding;nucleotide binding;protein binding;protein kinase binding	actin filament-based movement;actin-mediated cell contraction;actin-myosin filament sliding;actomyosin structure organization;cardiac muscle contraction;cardiac muscle tissue morphogenesis;cardiac myofibril assembly;cellular response to organonitrogen compound;glomerular mesangial cell development;heart contraction;mesenchyme migration;negative regulation of apoptotic process;positive regulation …	actin cytoskeleton;actin filament;actomyosin, actin portion;cell body;cytoplasm;cytoskeleton;filopodium;I band;lamellipodium;protein-containing complex;sarcomere;smooth muscle contractile fiber;stress fiber;striated muscle thin filament	Cardiac muscle contraction;Dilated cardiomyopathy;Hypertrophic cardiomyopathy (HCM);Vascular smooth muscle contraction	0.000339285	89.46	69.782	89.46	0.089825	57073000	25807000	31266000	NaN	0.96851	0.12123	0.899931	0.20768	ASLSTFQQMWISKQEYDEAGPSIVHRKCF__;ASLSTFQQMWITKQEYDEAGPSIVHRKCF__	UID5183
P68033;P68134	P68134	Actin, alpha cardiac muscle 1;Actin, aortic smooth muscle;Actin, alpha skeletal muscle	Actc1;Acta2;Acta1	S	370	Actc1;Acta2;Acta1(S 370)	1	-0.295836	-0.404878	-1.7667	-1.14481	-0.108581	-0.428139	-1.78235	-1.40912			0.111179	0.0289915			0.0187568	0.0289922	2	DNA dependent Protein kinase substrate motif	Muscle contraction;Striated Muscle Contraction	ATP binding;ATPase activity;myosin binding;nucleotide binding;protein binding;protein kinase binding	actin filament-based movement;actin-mediated cell contraction;actin-myosin filament sliding;actomyosin structure organization;cardiac muscle contraction;cardiac muscle tissue morphogenesis;cardiac myofibril assembly;cellular response to organonitrogen compound;glomerular mesangial cell development;heart contraction;mesenchyme migration;negative regulation of apoptotic process;positive regulation …	actin cytoskeleton;actin filament;actomyosin, actin portion;cell body;cytoplasm;cytoskeleton;filopodium;I band;lamellipodium;protein-containing complex;sarcomere;smooth muscle contractile fiber;stress fiber;striated muscle thin filament	Cardiac muscle contraction;Dilated cardiomyopathy;Hypertrophic cardiomyopathy (HCM);Vascular smooth muscle contraction	1.17e-17	150.92	103.32	115.2	-0.72137	1549100000	1016400000	532640000	NaN	0.909507	0.046409	0.91686	0.15072	QQMWISKQEYDEAGPSIVHRKCF________;QQMWITKQEYDEAGPSIVHRKCF________	UID2463
P68033;P68134	P68134	Actin, alpha cardiac muscle 1;Actin, aortic smooth muscle;Actin, gamma-enteric smooth muscle;Actin, alpha skeletal muscle	Actc1;Acta2;Actg2;Acta1	S	237	Actc1;Acta2;Actg2;Acta1(S 237)	0.864192	0.063779	NaN	NaN	0.309293	NaN	NaN	NaN	0.830255			0	-0.520962			0	-0.64372	2	Casein kinase II substrate motif;G protein-coupled receptor kinase 1 substrate motif;GSK3 kinase substrate motif;MDC1 BRCT domain binding motif;Plk1 PBD domain binding motif	Muscle contraction;Smooth Muscle Contraction;Striated Muscle Contraction	ATP binding;ATPase activity;myosin binding;nucleotide binding;protein binding;protein kinase binding	actin filament-based movement;actin-mediated cell contraction;actin-myosin filament sliding;actomyosin structure organization;cardiac muscle contraction;cardiac muscle tissue morphogenesis;cardiac myofibril assembly;cellular response to organonitrogen compound;glomerular mesangial cell development;heart contraction;mesenchyme migration;negative regulation of apoptotic process;positive regulation …	actin cytoskeleton;actin filament;actomyosin, actin portion;cell body;cell periphery;cytoplasm;cytoskeleton;filopodium;I band;lamellipodium;myosin filament;protein-containing complex;sarcomere;smooth muscle contractile fiber;stress fiber;striated muscle thin filament	Cardiac muscle contraction;Dilated cardiomyopathy;Hypertrophic cardiomyopathy (HCM);Vascular smooth muscle contraction	7.45e-37	169.8	140.98	89.882	2.2901	10025000	4352800	5672700	NaN	0.614821	0	1	0	ALDFENEMATAASSSSLEKSYELPDGQVITI	UID2462
P68033;P68134	P68134	Actin, alpha cardiac muscle 1;Actin, aortic smooth muscle;Actin, gamma-enteric smooth muscle;Actin, alpha skeletal muscle	Actc1;Acta2;Actg2;Acta1	S	236	Actc1;Acta2;Actg2;Acta1(S 236)	0.779816	0.0723116	NaN	0.318577	0.528671	NaN	NaN	NaN	0.729792			0	-0.201121			0	-0.423272	3	Casein kinase II substrate motif;MDC1 BRCT domain binding motif;Plk1 PBD domain binding motif	Muscle contraction;Smooth Muscle Contraction;Striated Muscle Contraction	ATP binding;ATPase activity;myosin binding;nucleotide binding;protein binding;protein kinase binding	actin filament-based movement;actin-mediated cell contraction;actin-myosin filament sliding;actomyosin structure organization;cardiac muscle contraction;cardiac muscle tissue morphogenesis;cardiac myofibril assembly;cellular response to organonitrogen compound;glomerular mesangial cell development;heart contraction;mesenchyme migration;negative regulation of apoptotic process;positive regulation …	actin cytoskeleton;actin filament;actomyosin, actin portion;cell body;cell periphery;cytoplasm;cytoskeleton;filopodium;I band;lamellipodium;myosin filament;protein-containing complex;sarcomere;smooth muscle contractile fiber;stress fiber;striated muscle thin filament	Cardiac muscle contraction;Dilated cardiomyopathy;Hypertrophic cardiomyopathy (HCM);Vascular smooth muscle contraction	8.9e-102	209.96	153.79	108.25	0.6316	20718000	9688400	11030000	NaN	0.615029	0	1	0	VALDFENEMATAASSSSLEKSYELPDGQVIT	UID2461
P68033;P68134	P68134	Actin, alpha cardiac muscle 1;Actin, aortic smooth muscle;Actin, gamma-enteric smooth muscle;Actin, alpha skeletal muscle	Actc1;Acta2;Actg2;Acta1	S	235	Actc1;Acta2;Actg2;Acta1(S 235)	0.84542	NaN	NaN	0.495593	0.711495	0.29443	NaN	NaN	0.326997			0	0.384498			0.937718	0.29283	3	Casein kinase II substrate motif;MDC1 BRCT domain binding motif;Plk1 PBD domain binding motif	Muscle contraction;Smooth Muscle Contraction;Striated Muscle Contraction	ATP binding;ATPase activity;myosin binding;nucleotide binding;protein binding;protein kinase binding	actin filament-based movement;actin-mediated cell contraction;actin-myosin filament sliding;actomyosin structure organization;cardiac muscle contraction;cardiac muscle tissue morphogenesis;cardiac myofibril assembly;cellular response to organonitrogen compound;glomerular mesangial cell development;heart contraction;mesenchyme migration;negative regulation of apoptotic process;positive regulation …	actin cytoskeleton;actin filament;actomyosin, actin portion;cell body;cell periphery;cytoplasm;cytoskeleton;filopodium;I band;lamellipodium;myosin filament;protein-containing complex;sarcomere;smooth muscle contractile fiber;stress fiber;striated muscle thin filament	Cardiac muscle contraction;Dilated cardiomyopathy;Hypertrophic cardiomyopathy (HCM);Vascular smooth muscle contraction	9.33e-28	153.58	132.52	58.796	-0.11654	17177000	7969900	9207100	NaN	0.911385	1.39995	1	0	YVALDFENEMATAASSSSLEKSYELPDGQVI	UID2460
P63260;P68033;P68134	P68134	Actin, cytoplasmic 2;Actin, cytoplasmic 2, N-terminally processed;Actin, cytoplasmic 1;Actin, cytoplasmic 1, N-terminally processed;Actin, alpha cardiac muscle 1;Actin, aortic smooth muscle;Actin, gamma-enteric smooth muscle;Actin, alpha skeletal muscle	Actg1;Actb;Actc1;Acta2;Actg2;Acta1	S	62	Actg1;Actb;Actc1;Acta2;Actg2;Acta1(S 62)	1	-0.204117	-0.510539	-0.090035	1.1099	-0.220379	-0.548269	-0.174312	1.06901			1.28757	0.0447897			0.0306021	0.0447875	2	Casein kinase I substrate motif;PKA kinase substrate motif;PKC kinase substrate motif	Adherens junctions interactions;Axon guidance;B-WICH complex positively regulates rRNA expression;Cell junction organization;Cell-Cell communication;Cell-cell junction organization;Cell-extracellular matrix interactions;Clathrin-mediated endocytosis;Deubiquitination;Developmental Biology;DNA Damage Recognition in GG-NER;DNA Repair;EPHB-mediated forward signaling;EPH-Ephrin signaling;Epigenetic re…	ATP binding;ATPase activity;identical protein binding;kinesin binding;myosin binding;nitric-oxide synthase binding;nucleotide binding;profilin binding;protein binding;protein kinase binding;structural constituent of cytoskeleton;structural constituent of postsynaptic actin cytoskeleton;Tat protein binding;ubiquitin protein ligase binding	actin filament-based movement;actin-mediated cell contraction;actin-myosin filament sliding;actomyosin structure organization;cardiac muscle contraction;cardiac muscle tissue morphogenesis;cardiac myofibril assembly;cell motility;cellular response to cytochalasin B;cellular response to interferon-gamma;cellular response to organonitrogen compound;glomerular mesangial cell development;heart contra…	actin cytoskeleton;actin filament;actomyosin, actin portion;cell body;cell periphery;cortical cytoskeleton;costamere;cytoplasm;cytoplasmic ribonucleoprotein granule;cytoskeleton;cytosol;dense body;extracellular exosome;filamentous actin;filopodium;focal adhesion;I band;lamellipodium;myelin sheath;myofibril;myosin filament;NuA4 histone acetyltransferase complex;nucleus;phagocytic vesicle;plasma me…	Adherens junction;Arrhythmogenic right ventricular cardiomyopathy (ARVC);Bacterial invasion of epithelial cells;Cardiac muscle contraction;Dilated cardiomyopathy;Focal adhesion;Hypertrophic cardiomyopathy (HCM);Leukocyte transendothelial migration;Pathogenic Escherichia coli infection;Phagosome;Phototransduction - fly;Regulation of actin cytoskeleton;Shigellosis;Tight junction;Vascular smooth mus…	4.38e-61	187.08	141.87	157.37	0.072736	5992700000	3428900000	2563800000	NaN	0.931627	0.0742616	0.79742	0.392019	VGMGQKDSYVGDEAQSKRGILTLKYPIEHGI	UID2438
P63260;P68033;P68134	P68134	Actin, cytoplasmic 2;Actin, cytoplasmic 2, N-terminally processed;Actin, cytoplasmic 1;Actin, cytoplasmic 1, N-terminally processed;Actin, alpha cardiac muscle 1;Actin, aortic smooth muscle;Actin, gamma-enteric smooth muscle;Actin, alpha skeletal muscle	Actg1;Actb;Actc1;Acta2;Actg2;Acta1	Y	55	Actg1;Actb;Actc1;Acta2;Actg2;Acta1(Y 55)	0.999701	-0.172181	-0.385526	0.0885487	0.857185	-0.212066	-0.380897	0.0727232	0.844064			0.750487	0.0160506			0.0141365	0.0160506	2	SHP1 phosphatase substrate motif	Adherens junctions interactions;Axon guidance;B-WICH complex positively regulates rRNA expression;Cell junction organization;Cell-Cell communication;Cell-cell junction organization;Cell-extracellular matrix interactions;Clathrin-mediated endocytosis;Deubiquitination;Developmental Biology;DNA Damage Recognition in GG-NER;DNA Repair;EPHB-mediated forward signaling;EPH-Ephrin signaling;Epigenetic re…	ATP binding;ATPase activity;identical protein binding;kinesin binding;myosin binding;nitric-oxide synthase binding;nucleotide binding;profilin binding;protein binding;protein kinase binding;structural constituent of cytoskeleton;structural constituent of postsynaptic actin cytoskeleton;Tat protein binding;ubiquitin protein ligase binding	actin filament-based movement;actin-mediated cell contraction;actin-myosin filament sliding;actomyosin structure organization;cardiac muscle contraction;cardiac muscle tissue morphogenesis;cardiac myofibril assembly;cell motility;cellular response to cytochalasin B;cellular response to interferon-gamma;cellular response to organonitrogen compound;glomerular mesangial cell development;heart contra…	actin cytoskeleton;actin filament;actomyosin, actin portion;cell body;cell periphery;cortical cytoskeleton;costamere;cytoplasm;cytoplasmic ribonucleoprotein granule;cytoskeleton;cytosol;dense body;extracellular exosome;filamentous actin;filopodium;focal adhesion;I band;lamellipodium;myelin sheath;myofibril;myosin filament;NuA4 histone acetyltransferase complex;nucleus;phagocytic vesicle;plasma me…	Adherens junction;Arrhythmogenic right ventricular cardiomyopathy (ARVC);Bacterial invasion of epithelial cells;Cardiac muscle contraction;Dilated cardiomyopathy;Focal adhesion;Hypertrophic cardiomyopathy (HCM);Leukocyte transendothelial migration;Pathogenic Escherichia coli infection;Phagosome;Phototransduction - fly;Regulation of actin cytoskeleton;Shigellosis;Tight junction;Vascular smooth mus…	3.16e-89	240.85	188.45	205.07	0.3272	464740000	266050000	198690000	NaN	0.90418	0.0331971	0.917092	0.147053	PRHQGVMVGMGQKDSYVGDEAQSKRGILTLK	UID5177
P63260;P68033;P68134	P68134	Actin, cytoplasmic 2;Actin, cytoplasmic 2, N-terminally processed;Actin, cytoplasmic 1;Actin, cytoplasmic 1, N-terminally processed;Actin, alpha cardiac muscle 1;Actin, aortic smooth muscle;Actin, gamma-enteric smooth muscle;Actin, alpha skeletal muscle	Actg1;Actb;Actc1;Acta2;Actg2;Acta1	S	325	Actg1;Actb;Actc1;Acta2;Actg2;Acta1(S 325)	0.948511	-0.142353	-0.385771	-1.10392	-0.226004	-0.0797676	-0.530447	-1.18302	-0.242106			0.40849	0.0443232			0.0473386	0.0443217	2	DNA dependent Protein kinase substrate motif	Adherens junctions interactions;Axon guidance;B-WICH complex positively regulates rRNA expression;Cell junction organization;Cell-Cell communication;Cell-cell junction organization;Cell-extracellular matrix interactions;Clathrin-mediated endocytosis;Deubiquitination;Developmental Biology;DNA Damage Recognition in GG-NER;DNA Repair;EPHB-mediated forward signaling;EPH-Ephrin signaling;Epigenetic re…	ATP binding;ATPase activity;identical protein binding;kinesin binding;myosin binding;nitric-oxide synthase binding;nucleotide binding;profilin binding;protein binding;protein kinase binding;structural constituent of cytoskeleton;structural constituent of postsynaptic actin cytoskeleton;Tat protein binding;ubiquitin protein ligase binding	actin filament-based movement;actin-mediated cell contraction;actin-myosin filament sliding;actomyosin structure organization;cardiac muscle contraction;cardiac muscle tissue morphogenesis;cardiac myofibril assembly;cell motility;cellular response to cytochalasin B;cellular response to interferon-gamma;cellular response to organonitrogen compound;glomerular mesangial cell development;heart contra…	actin cytoskeleton;actin filament;actomyosin, actin portion;cell body;cell periphery;cortical cytoskeleton;costamere;cytoplasm;cytoplasmic ribonucleoprotein granule;cytoskeleton;cytosol;dense body;extracellular exosome;filamentous actin;filopodium;focal adhesion;I band;lamellipodium;myelin sheath;myofibril;myosin filament;NuA4 histone acetyltransferase complex;nucleus;phagocytic vesicle;plasma me…	Adherens junction;Arrhythmogenic right ventricular cardiomyopathy (ARVC);Bacterial invasion of epithelial cells;Cardiac muscle contraction;Dilated cardiomyopathy;Focal adhesion;Hypertrophic cardiomyopathy (HCM);Leukocyte transendothelial migration;Pathogenic Escherichia coli infection;Phagosome;Phototransduction - fly;Regulation of actin cytoskeleton;Shigellosis;Tight junction;Vascular smooth mus…	7.28e-06	148.85	81.601	94.717	-0.13014	2777700000	1650800000	1126900000	NaN	0.953385	0.103711	0.853059	0.307248	GIADRMQKEITALAPSTMKIKIIAPPERKYS	UID2439
P63260;P68033;P68134	P68134	Actin, cytoplasmic 2;Actin, cytoplasmic 2, N-terminally processed;Actin, cytoplasmic 1;Actin, cytoplasmic 1, N-terminally processed;Actin, alpha cardiac muscle 1;Actin, aortic smooth muscle;Actin, gamma-enteric smooth muscle;Actin, alpha skeletal muscle	Actg1;Actb;Actc1;Acta2;Actg2;Acta1	S	54	Actg1;Actb;Actc1;Acta2;Actg2;Acta1(S 54)	1	-0.292298	-0.500728	-1.17075	-0.0167601	-0.206279	-0.56965	-1.18912	0.073546			0.213319	-0.0222583			0.0206156	-0.0222584	2	b-Adrenergic Receptor kinase substrate motif;PKA kinase substrate motif;PKC kinase substrate motif	Adherens junctions interactions;Axon guidance;B-WICH complex positively regulates rRNA expression;Cell junction organization;Cell-Cell communication;Cell-cell junction organization;Cell-extracellular matrix interactions;Clathrin-mediated endocytosis;Deubiquitination;Developmental Biology;DNA Damage Recognition in GG-NER;DNA Repair;EPHB-mediated forward signaling;EPH-Ephrin signaling;Epigenetic re…	ATP binding;ATPase activity;identical protein binding;kinesin binding;myosin binding;nitric-oxide synthase binding;nucleotide binding;profilin binding;protein binding;protein kinase binding;structural constituent of cytoskeleton;structural constituent of postsynaptic actin cytoskeleton;Tat protein binding;ubiquitin protein ligase binding	actin filament-based movement;actin-mediated cell contraction;actin-myosin filament sliding;actomyosin structure organization;cardiac muscle contraction;cardiac muscle tissue morphogenesis;cardiac myofibril assembly;cell motility;cellular response to cytochalasin B;cellular response to interferon-gamma;cellular response to organonitrogen compound;glomerular mesangial cell development;heart contra…	actin cytoskeleton;actin filament;actomyosin, actin portion;cell body;cell periphery;cortical cytoskeleton;costamere;cytoplasm;cytoplasmic ribonucleoprotein granule;cytoskeleton;cytosol;dense body;extracellular exosome;filamentous actin;filopodium;focal adhesion;I band;lamellipodium;myelin sheath;myofibril;myosin filament;NuA4 histone acetyltransferase complex;nucleus;phagocytic vesicle;plasma me…	Adherens junction;Arrhythmogenic right ventricular cardiomyopathy (ARVC);Bacterial invasion of epithelial cells;Cardiac muscle contraction;Dilated cardiomyopathy;Focal adhesion;Hypertrophic cardiomyopathy (HCM);Leukocyte transendothelial migration;Pathogenic Escherichia coli infection;Phagosome;Phototransduction - fly;Regulation of actin cytoskeleton;Shigellosis;Tight junction;Vascular smooth mus…	2.57e-61	221.59	177.63	152.11	0.50061	1997500000	1076600000	920930000	NaN	0.910662	-0.0476368	0.913544	-0.159633	RPRHQGVMVGMGQKDSYVGDEAQSKRGILTL	UID2437
P63260;P68033;P68134	P68134	Actin, cytoplasmic 2;Actin, cytoplasmic 2, N-terminally processed;Actin, cytoplasmic 1;Actin, cytoplasmic 1, N-terminally processed;Actin, alpha cardiac muscle 1;Actin, aortic smooth muscle;Actin, gamma-enteric smooth muscle;Actin, alpha skeletal muscle	Actg1;Actb;Actc1;Acta2;Actg2;Acta1	T	326	Actg1;Actb;Actc1;Acta2;Actg2;Acta1(T 326)	0.795426	-0.295411	-0.387997	NaN	-0.228486	-0.0664123	-0.56499	-1.21411	-0.236571			0.039805	-0.0146402			0.296131	0.216555	2	MDC1 BRCT domain binding motif;PKA kinase substrate motif;PKC kinase substrate motif;Plk1 PBD domain binding motif	Adherens junctions interactions;Axon guidance;B-WICH complex positively regulates rRNA expression;Cell junction organization;Cell-Cell communication;Cell-cell junction organization;Cell-extracellular matrix interactions;Clathrin-mediated endocytosis;Deubiquitination;Developmental Biology;DNA Damage Recognition in GG-NER;DNA Repair;EPHB-mediated forward signaling;EPH-Ephrin signaling;Epigenetic re…	ATP binding;ATPase activity;identical protein binding;kinesin binding;myosin binding;nitric-oxide synthase binding;nucleotide binding;profilin binding;protein binding;protein kinase binding;structural constituent of cytoskeleton;structural constituent of postsynaptic actin cytoskeleton;Tat protein binding;ubiquitin protein ligase binding	actin filament-based movement;actin-mediated cell contraction;actin-myosin filament sliding;actomyosin structure organization;cardiac muscle contraction;cardiac muscle tissue morphogenesis;cardiac myofibril assembly;cell motility;cellular response to cytochalasin B;cellular response to interferon-gamma;cellular response to organonitrogen compound;glomerular mesangial cell development;heart contra…	actin cytoskeleton;actin filament;actomyosin, actin portion;cell body;cell periphery;cortical cytoskeleton;costamere;cytoplasm;cytoplasmic ribonucleoprotein granule;cytoskeleton;cytosol;dense body;extracellular exosome;filamentous actin;filopodium;focal adhesion;I band;lamellipodium;myelin sheath;myofibril;myosin filament;NuA4 histone acetyltransferase complex;nucleus;phagocytic vesicle;plasma me…	Adherens junction;Arrhythmogenic right ventricular cardiomyopathy (ARVC);Bacterial invasion of epithelial cells;Cardiac muscle contraction;Dilated cardiomyopathy;Focal adhesion;Hypertrophic cardiomyopathy (HCM);Leukocyte transendothelial migration;Pathogenic Escherichia coli infection;Phagosome;Phototransduction - fly;Regulation of actin cytoskeleton;Shigellosis;Tight junction;Vascular smooth mus…	0.000129502	138.21	65.874	40.941	-0.072403	1942300000	1075500000	866840000	NaN	1	0.538446	0.963449	-0.0672344	IADRMQKEITALAPSTMKIKIIAPPERKYSV	UID4731
P63260;P68033;P68134	P68134	Actin, cytoplasmic 2;Actin, cytoplasmic 2, N-terminally processed;Actin, cytoplasmic 1;Actin, cytoplasmic 1, N-terminally processed;Actin, alpha cardiac muscle 1;Actin, aortic smooth muscle;Actin, gamma-enteric smooth muscle;Actin, alpha skeletal muscle	Actg1;Actb;Actc1;Acta2;Actg2;Acta1	T	320	Actg1;Actb;Actc1;Acta2;Actg2;Acta1(T 320)	1	-0.0548418	-0.295712	-1.94508	-1.63532	0.153416	-0.271879	-1.94475	-1.90358			0.0301122	0.00895978			0.00414512	0.00895911	2	Calmodulin-dependent protein kinase II substrate motif;Chk1 kinase substrate motif;G protein-coupled receptor kinase 1 substrate motif;PKA kinase substrate motif;PKC kinase substrate motif	Adherens junctions interactions;Axon guidance;B-WICH complex positively regulates rRNA expression;Cell junction organization;Cell-Cell communication;Cell-cell junction organization;Cell-extracellular matrix interactions;Clathrin-mediated endocytosis;Deubiquitination;Developmental Biology;DNA Damage Recognition in GG-NER;DNA Repair;EPHB-mediated forward signaling;EPH-Ephrin signaling;Epigenetic re…	ATP binding;ATPase activity;identical protein binding;kinesin binding;myosin binding;nitric-oxide synthase binding;nucleotide binding;profilin binding;protein binding;protein kinase binding;structural constituent of cytoskeleton;structural constituent of postsynaptic actin cytoskeleton;Tat protein binding;ubiquitin protein ligase binding	actin filament-based movement;actin-mediated cell contraction;actin-myosin filament sliding;actomyosin structure organization;cardiac muscle contraction;cardiac muscle tissue morphogenesis;cardiac myofibril assembly;cell motility;cellular response to cytochalasin B;cellular response to interferon-gamma;cellular response to organonitrogen compound;glomerular mesangial cell development;heart contra…	actin cytoskeleton;actin filament;actomyosin, actin portion;cell body;cell periphery;cortical cytoskeleton;costamere;cytoplasm;cytoplasmic ribonucleoprotein granule;cytoskeleton;cytosol;dense body;extracellular exosome;filamentous actin;filopodium;focal adhesion;I band;lamellipodium;myelin sheath;myofibril;myosin filament;NuA4 histone acetyltransferase complex;nucleus;phagocytic vesicle;plasma me…	Adherens junction;Arrhythmogenic right ventricular cardiomyopathy (ARVC);Bacterial invasion of epithelial cells;Cardiac muscle contraction;Dilated cardiomyopathy;Focal adhesion;Hypertrophic cardiomyopathy (HCM);Leukocyte transendothelial migration;Pathogenic Escherichia coli infection;Phagosome;Phototransduction - fly;Regulation of actin cytoskeleton;Shigellosis;Tight junction;Vascular smooth mus…	1.37e-11	166.6	118.09	129.37	0.78586	136160000	79181000	56979000	NaN	0.898584	0.0109001	0.981602	0.045219	TTMYPGIADRMQKEITALAPSTMKIKIIAPP	UID4730
P51830	P51830	Adenylate cyclase type 9	Adcy9	S	691	Adcy9(S 691)	0.999546	-0.779769	-0.138442	-0.455178	-1.54599	NaN	NaN	NaN	0.439783			0	-1.98577			0	-1.16963	2	Casein kinase II substrate motif	Activation of GABAB receptors;Adenylate cyclase activating pathway;Adenylate cyclase inhibitory pathway;Aquaporin-mediated transport;Ca-dependent events;Calmodulin induced events;CaM pathway;DAG and IP3 signaling;G alpha (i) signalling events;G alpha (s) signalling events;G alpha (z) signalling events;GABA B receptor activation;GABA receptor activation;Glucagon signaling in metabolic regulation;G…	adenylate cyclase activity;ATP binding;guanylate cyclase activity;lyase activity;metal ion binding;nucleotide binding;phosphorus-oxygen lyase activity	adenylate cyclase-activating adrenergic receptor signaling pathway;adenylate cyclase-activating G-protein coupled receptor signaling pathway;cAMP biosynthetic process;cGMP biosynthetic process;cyclic nucleotide biosynthetic process;intracellular signal transduction	axon;dendrite;guanylate cyclase complex, soluble;integral component of membrane;integral component of plasma membrane;intracellular;membrane;plasma membrane	Bile secretion;Calcium signaling pathway;Chemokine signaling pathway;Dilated cardiomyopathy;Endocrine and other factor-regulated calcium reabsorption;Gap junction;Gastric acid secretion;GnRH signaling pathway;Melanogenesis;Oocyte meiosis;Pancreatic secretion;Progesterone-mediated oocyte maturation;Purine metabolism;Salivary secretion;Vascular smooth muscle contraction;Vasopressin-regulated water …	8.25e-218	275.76	235.89	275.76	1.1651	38966000	24954000	14012000	NaN	0.413144	0	1	0	LLSPPAEEKLTNSQTSLCEILQEKGRWAGVS	UID7600
P51830	P51830	Adenylate cyclase type 9	Adcy9	S	688	Adcy9(S 688)	0.999984	-0.772037	-0.138442	-0.174784	-1.57222	NaN	NaN	NaN	0.238053			0	-1.81027			0	-0.902424	2	ATM kinase substrate motif;Casein kinase II substrate motif;DNA dependent Protein kinase substrate motif;PKA kinase substrate motif	Activation of GABAB receptors;Adenylate cyclase activating pathway;Adenylate cyclase inhibitory pathway;Aquaporin-mediated transport;Ca-dependent events;Calmodulin induced events;CaM pathway;DAG and IP3 signaling;G alpha (i) signalling events;G alpha (s) signalling events;G alpha (z) signalling events;GABA B receptor activation;GABA receptor activation;Glucagon signaling in metabolic regulation;G…	adenylate cyclase activity;ATP binding;guanylate cyclase activity;lyase activity;metal ion binding;nucleotide binding;phosphorus-oxygen lyase activity	adenylate cyclase-activating adrenergic receptor signaling pathway;adenylate cyclase-activating G-protein coupled receptor signaling pathway;cAMP biosynthetic process;cGMP biosynthetic process;cyclic nucleotide biosynthetic process;intracellular signal transduction	axon;dendrite;guanylate cyclase complex, soluble;integral component of membrane;integral component of plasma membrane;intracellular;membrane;plasma membrane	Bile secretion;Calcium signaling pathway;Chemokine signaling pathway;Dilated cardiomyopathy;Endocrine and other factor-regulated calcium reabsorption;Gap junction;Gastric acid secretion;GnRH signaling pathway;Melanogenesis;Oocyte meiosis;Pancreatic secretion;Progesterone-mediated oocyte maturation;Purine metabolism;Salivary secretion;Vascular smooth muscle contraction;Vasopressin-regulated water …	1.17e-194	270.73	235.89	270.73	0.75224	36764000	23773000	12991000	NaN	0.413238	0	1	0	QNGLLSPPAEEKLTNSQTSLCEILQEKGRWA	UID7599
P51830	P51830	Adenylate cyclase type 9	Adcy9	S	691	Adcy9(S 691)	0.999546	NaN	NaN	-0.52311	-0.772555	NaN	NaN	NaN	NaN			0	NaN			0	NaN	2	Casein kinase II substrate motif	Activation of GABAB receptors;Adenylate cyclase activating pathway;Adenylate cyclase inhibitory pathway;Aquaporin-mediated transport;Ca-dependent events;Calmodulin induced events;CaM pathway;DAG and IP3 signaling;G alpha (i) signalling events;G alpha (s) signalling events;G alpha (z) signalling events;GABA B receptor activation;GABA receptor activation;Glucagon signaling in metabolic regulation;G…	adenylate cyclase activity;ATP binding;guanylate cyclase activity;lyase activity;metal ion binding;nucleotide binding;phosphorus-oxygen lyase activity	adenylate cyclase-activating adrenergic receptor signaling pathway;adenylate cyclase-activating G-protein coupled receptor signaling pathway;cAMP biosynthetic process;cGMP biosynthetic process;cyclic nucleotide biosynthetic process;intracellular signal transduction	axon;dendrite;guanylate cyclase complex, soluble;integral component of membrane;integral component of plasma membrane;intracellular;membrane;plasma membrane	Bile secretion;Calcium signaling pathway;Chemokine signaling pathway;Dilated cardiomyopathy;Endocrine and other factor-regulated calcium reabsorption;Gap junction;Gastric acid secretion;GnRH signaling pathway;Melanogenesis;Oocyte meiosis;Pancreatic secretion;Progesterone-mediated oocyte maturation;Purine metabolism;Salivary secretion;Vascular smooth muscle contraction;Vasopressin-regulated water …	8.25e-218	275.76	235.89	275.76	1.1651	38966000	24954000	14012000	NaN	0.621554	0	1	0	LLSPPAEEKLTNSQTSLCEILQEKGRWAGVS	UID2380
Q9WTP6	Q9WTP6	Adenylate kinase 2, mitochondrial;Adenylate kinase 2, mitochondrial, N-terminally processed	Ak2	S	176	Ak2(S 176)	0.999999	-0.542269	-0.304612	NaN	0.465191	-0.439402	NaN	NaN	0.512581			0.647499	-0.0751285			0.109516	-0.163819	3	PKA kinase substrate motif;PKC kinase substrate motif	Interconversion of nucleotide di- and triphosphates;Metabolism;Metabolism of nucleotides	adenylate kinase activity;ATP binding;kinase activity;nucleobase-containing compound kinase activity;nucleotide binding;phosphotransferase activity, phosphate group as acceptor;transferase activity	ADP biosynthetic process;nucleobase-containing compound metabolic process;nucleotide phosphorylation;phosphorylation	mitochondrial inner membrane;mitochondrial intermembrane space;mitochondrion;sperm flagellum;sperm mitochondrial sheath	Purine metabolism	0.000202553	82.651	82.651	82.578	0.13119	31448000	14881000	16568000	NaN	1	-0.260401	0.764921	-0.588143	EPMKDDITGEPLIRRSDDNEKALKTRLEAYH	UID3867
Q9R0Y5	Q9R0Y5	Adenylate kinase isoenzyme 1	Ak1	S	86	Ak1(S 86)	0.991547	NaN	NaN	0.301822	-1.97858	NaN	NaN	0.246226	-2.18948			0.473775	0.133248			0.0252067	0.133251	3	b-Adrenergic Receptor kinase substrate motif;Calmodulin-dependent protein kinase II substrate motif;Chk1 kinase substrate motif;PKA kinase substrate motif;PKC kinase substrate motif	Interconversion of nucleotide di- and triphosphates;Metabolism;Metabolism of nucleotides	adenylate kinase activity;ATP binding;kinase activity;nucleobase-containing compound kinase activity;nucleoside diphosphate kinase activity;nucleotide binding;transferase activity	ATP metabolic process;cell cycle arrest;nucleobase-containing compound metabolic process;nucleoside diphosphate phosphorylation;nucleoside triphosphate biosynthetic process;phosphorylation	cytoplasm;cytosol;outer dense fiber;plasma membrane;sperm flagellum	Purine metabolism	4.94e-11	162.44	126.61	112.58	0.17687	39572000	31845000	7727200	NaN	0.932024	0.0753554	0.680525	0.750051	TVLDMLRDAMLAKVDSSNGFLIDGYPREVKQ	UID3859
J3QN31	J3QN31	Adenylosuccinate synthetase isozyme 1	Adssl1	S	7	Adssl1(S 7)	0.999847	0.173511	-0.213905	NaN	0.00115371	-2.92588	-3.61343	-2.61281	-2.39411	+		2.00315	2.96473	+		3.49256	2.87348	2	G protein-coupled receptor kinase 1 substrate motif;PKA kinase substrate motif;PKC kinase substrate motif	Metabolism;Metabolism of nucleotides;Nucleobase biosynthesis;Purine ribonucleoside monophosphate biosynthesis	actin filament binding;adenylosuccinate synthase activity;GTP binding;GTPase activity;ligase activity;magnesium ion binding;metal ion binding;nucleotide binding;protein binding;protein homodimerization activity	AMP biosynthetic process;aspartate metabolic process;cellular response to drug;cellular response to electrical stimulus;'de novo' AMP biosynthetic process;glutamine metabolic process;IMP metabolic process;purine nucleotide biosynthetic process;purine nucleotide metabolic process;purine ribonucleoside monophosphate biosynthetic process;response to muscle activity;response to starvation	cytoplasm;membrane	Alanine, aspartate and glutamate metabolism;Purine metabolism	2.79e-05	129.2	84.665	104.95	0.51866	237350000	188200000	49154000	NaN	0.296	6.71224	0	7.45615	_________MSGTRASNDRPPGTGGVKRGRL	UID1984
J3QN31	J3QN31	Adenylosuccinate synthetase isozyme 1	Adssl1	S	394	Adssl1(S 394)	1	0.0972062	NaN	NaN	0.127897	0.0119249	-0.20405	NaN	0.158466			0.143203	0.0273561			0.365421	0.123772	2	Casein kinase I substrate motif;G protein-coupled receptor kinase 1 substrate motif	Metabolism;Metabolism of nucleotides;Nucleobase biosynthesis;Purine ribonucleoside monophosphate biosynthesis	actin filament binding;adenylosuccinate synthase activity;GTP binding;GTPase activity;ligase activity;magnesium ion binding;metal ion binding;nucleotide binding;protein binding;protein homodimerization activity	AMP biosynthetic process;aspartate metabolic process;cellular response to drug;cellular response to electrical stimulus;'de novo' AMP biosynthetic process;glutamine metabolic process;IMP metabolic process;purine nucleotide biosynthetic process;purine nucleotide metabolic process;purine ribonucleoside monophosphate biosynthetic process;response to muscle activity;response to starvation	cytoplasm;membrane	Alanine, aspartate and glutamate metabolism;Purine metabolism	9.32e-16	174.24	86.525	174.24	1.0913	29705000	14180000	15524000	NaN	1	0.523555	0.918038	0.173222	FTALALTKLDILDVLSEIKVGISYKLNGKRI	UID1982
Q9CYT6	Q9CYT6	Adenylyl cyclase-associated protein 2;Adenylyl cyclase-associated protein	Cap2	S	300	Cap2(S 300)	0.963405	NaN	0.871686	NaN	-0.0572866	-0.382814	-0.409546	NaN	-1.14149			1.2765	1.18272			0.950072	1.05182	2	Casein kinase II substrate motif;Cdc2 kinase substrate motif;CDK kinase substrate motif;CDK1,2,4,6 kinase substrate motif;ERK1,2 kinase substrate motif;G protein-coupled receptor kinase 1 substrate motif;Growth associated histone HI kinase substrate motif;GSK-3, ERK1, ERK2, CDK5 substrate motif;WW domain binding motif		actin binding;adenylate cyclase binding;identical protein binding	actin polymerization or depolymerization;cell morphogenesis;cytoskeleton organization;establishment or maintenance of cell polarity;regulation of adenylate cyclase activity;signal transduction	cortical actin cytoskeleton;membrane;plasma membrane;postsynaptic density		0.000154178	78.552	58.798	78.552	0.06691	22249000	12177000	10072000	NaN	0.586308	1.83869	0.102043	5.95785	KTYKNPSLRAQGQIRSPTKTHTPSPTSPKSN	UID3670
Q99K28	Q99K28	ADP-ribosylation factor GTPase-activating protein 2	Arfgap2	S	239	Arfgap2(S 239)	0.979535	0.227864	0.631058	0.655169	-0.426528	-0.0504128	NaN	-0.466796	-0.474873			0.55732	0.482862			0.923175	0.602584	2	Casein kinase II substrate motif	Asparagine N-linked glycosylation;COPI-dependent Golgi-to-ER retrograde traffic;COPI-mediated anterograde transport;ER to Golgi Anterograde Transport;Golgi-to-ER retrograde transport;Intra-Golgi and retrograde Golgi-to-ER traffic;Membrane Trafficking;Metabolism of proteins;Post-translational protein modification;Transport to the Golgi and subsequent modification;Vesicle-mediated transport	GTPase activator activity;metal ion binding	positive regulation of GTPase activity;protein transport;vesicle-mediated transport	cytoplasm;cytosol;Golgi apparatus;Golgi membrane;membrane;plasma membrane	Endocytosis	6.46e-26	165.65	134.67	165.65	-0.39259	51631000	30809000	20822000	NaN	0.696178	1.43114	0.411108	1.13249	LGAKKGLGAQKVSNQSFTEIERQAQVAEKLR	UID3596
P48962	P48962	ADP/ATP translocase 1	Slc25a4	S	150	Slc25a4(S 150)	0.976151	0.033652	NaN	-0.0612099	0.0119249	0.0182068	NaN	-0.000100957	-0.111664			0.17024	0.0259751			0.201446	0.025975	2	ATM kinase substrate motif;Calmodulin-dependent protein kinase II substrate motif;Casein kinase II substrate motif;Chk1 kinase substrate motif;DNA dependent Protein kinase substrate motif;MDC1 BRCT domain binding motif;PKA kinase substrate motif;PKC kinase substrate motif;Plk1 PBD domain binding motif	Integration of energy metabolism;Metabolism;Regulation of insulin secretion	ATP:ADP antiporter activity;protein binding;transmembrane transporter activity	ADP transport;apoptotic mitochondrial changes;ATP transport;negative regulation of necroptotic process;regulation of mitochondrial membrane permeability;transmembrane transport	integral component of membrane;integral component of mitochondrial membrane;membrane;mitochondrial inner membrane;mitochondrial outer membrane;mitochondrion;myelin sheath	Calcium signaling pathway;Huntington's disease;Parkinson's disease	2.52e-87	217.39	161.31	115.99	-0.69453	166190000	96302000	69885000	NaN	1	0.17351	0.91269	0.169134	DFARTRLAADVGKGSSQREFNGLGDCLTKIF	UID2363
P48962	P48962	ADP/ATP translocase 1	Slc25a4	S	7	Slc25a4(S 7)	1	-0.130413	0.109962	NaN	0.385155	0.0436244	-0.232599	0.117163	0.338111			0.168456	0.0718559			0.10768	0.0549935	2		Integration of energy metabolism;Metabolism;Regulation of insulin secretion	ATP:ADP antiporter activity;protein binding;transmembrane transporter activity	ADP transport;apoptotic mitochondrial changes;ATP transport;negative regulation of necroptotic process;regulation of mitochondrial membrane permeability;transmembrane transport	integral component of membrane;integral component of mitochondrial membrane;membrane;mitochondrial inner membrane;mitochondrial outer membrane;mitochondrion;myelin sheath	Calcium signaling pathway;Huntington's disease;Parkinson's disease	0.000518812	142.1	65.778	108.97	-0.20546	23526000	12133000	11393000	NaN	1	0.191678	0.863658	0.287833	_________MGDQALSFLKDFLAGGIAAAVS	UID2361
P48962	P48962	ADP/ATP translocase 1	Slc25a4	S	149	Slc25a4(S 149)	0.832278	0.033652	NaN	-0.0703604	-0.00888545	NaN	NaN	-0.110604	NaN			0	0.0402436			0	0.0954064	3	PKA kinase substrate motif;PKC kinase substrate motif	Integration of energy metabolism;Metabolism;Regulation of insulin secretion	ATP:ADP antiporter activity;protein binding;transmembrane transporter activity	ADP transport;apoptotic mitochondrial changes;ATP transport;negative regulation of necroptotic process;regulation of mitochondrial membrane permeability;transmembrane transport	integral component of membrane;integral component of mitochondrial membrane;membrane;mitochondrial inner membrane;mitochondrial outer membrane;mitochondrion;myelin sheath	Calcium signaling pathway;Huntington's disease;Parkinson's disease	2.52e-87	217.39	161.31	96.561	-3.3762	48547000	27284000	21263000	NaN	0.62262	0	1	0	LDFARTRLAADVGKGSSQREFNGLGDCLTKI	UID2362
P48962	P48962	ADP/ATP translocase 1	Slc25a4	S	22	Slc25a4(S 22)	1	0.523963	NaN	-0.612946	NaN	0.445197	NaN	NaN	-0.0810338			0	0.078766			0.123661	-0.226573	2	Casein kinase II substrate motif	Integration of energy metabolism;Metabolism;Regulation of insulin secretion	ATP:ADP antiporter activity;protein binding;transmembrane transporter activity	ADP transport;apoptotic mitochondrial changes;ATP transport;negative regulation of necroptotic process;regulation of mitochondrial membrane permeability;transmembrane transport	integral component of membrane;integral component of mitochondrial membrane;membrane;mitochondrial inner membrane;mitochondrial outer membrane;mitochondrion;myelin sheath	Calcium signaling pathway;Huntington's disease;Parkinson's disease	0.000156316	133.94	71.003	95.554	0.67073	4220300	2067300	2153000	NaN	1	-0.311915	1	0	SFLKDFLAGGIAAAVSKTAVAPIERVKLLLQ	UID2360
P48962;P51881	P48962	ADP/ATP translocase 1;ADP/ATP translocase 2;ADP/ATP translocase 2, N-terminally processed	Slc25a4;Slc25a5	S	42	Slc25a4;Slc25a5(S 42)	1	1.4156	NaN	0.501414	-0.239072	1.24629	0.748891	-0.00479769	-0.647354			1.16194	0.361268			0.131269	0.223556	2	G protein-coupled receptor kinase 1 substrate motif;GSK3 kinase substrate motif	Integration of energy metabolism;Metabolism;Regulation of insulin secretion	ATP:ADP antiporter activity;protein binding;transmembrane transporter activity;ubiquitin protein ligase binding	ADP transport;apoptotic mitochondrial changes;ATP transport;cellular response to leukemia inhibitory factor;chromosome segregation;negative regulation of mitochondrial outer membrane permeabilization involved in apoptotic signaling pathway;negative regulation of necroptotic process;positive regulation of cell proliferation;regulation of mitochondrial membrane permeability;transmembrane transport	integral component of membrane;integral component of mitochondrial membrane;membrane;membrane raft;mitochondrial inner membrane;mitochondrial nucleoid;mitochondrial outer membrane;mitochondrion;MMXD complex;myelin sheath	Calcium signaling pathway;Huntington's disease;Parkinson's disease	0.000319327	129.76	103.01	112.08	0.26894	9097500	4660200	4437400	NaN	1	0.304158	0.196595	1.80584	APIERVKLLLQVQHASKQISAEKQYKGIIDC;APIERVKLLLQVQHASKQITADKQYKGIIDC	UID2364
E9PYX7	E9PYX7	Afadin	Mllt4	S	1172	Mllt4(S 1172)	0.961079	-1.96872	NaN	NaN	-2.37782	NaN	NaN	NaN	-2.43862			0	0.0608001			0	0.265352	3	Casein kinase I substrate motif	Adherens junctions interactions;Cell junction organization;Cell-Cell communication;Cell-cell junction organization	cadherin binding;cell adhesion molecule binding;protein binding;Ras GTPase binding	adherens junction maintenance;brain morphogenesis;cell adhesion;cerebral cortex development;establishment of endothelial intestinal barrier;homeostasis of number of cells;neuroepithelial cell differentiation;positive regulation of GTPase activity;protein localization to cell junction;radial glial cell differentiation;regulation of oligodendrocyte progenitor proliferation;regulation of protein loc…	adherens junction;apical junction complex;apical part of cell;cell junction;cell-cell adherens junction;cell-cell junction;cytoplasm;cytosol;nuclear speck;nucleoplasm;plasma membrane	Adherens junction;Leukocyte transendothelial migration;Tight junction	5.29e-09	117.38	86.078	117.38	1.0883	14319000	11728000	2591500	NaN	0.432218	0	1	0	LPGDDRLMKNRADHRSSPNVANQPPSPGGKG	UID6646
E9PYX7	E9PYX7	Afadin	Mllt4	S	1182	Mllt4(S 1182)	0.999999	-1.86981	NaN	NaN	-2.30401	NaN	NaN	NaN	-2.38662			0	0.0826101			0	0.299713	3	DNA dependent Protein kinase substrate motif;ERK1,2 kinase substrate motif;GSK-3, ERK1, ERK2, CDK5 substrate motif;WW domain binding motif	Adherens junctions interactions;Cell junction organization;Cell-Cell communication;Cell-cell junction organization	cadherin binding;cell adhesion molecule binding;protein binding;Ras GTPase binding	adherens junction maintenance;brain morphogenesis;cell adhesion;cerebral cortex development;establishment of endothelial intestinal barrier;homeostasis of number of cells;neuroepithelial cell differentiation;positive regulation of GTPase activity;protein localization to cell junction;radial glial cell differentiation;regulation of oligodendrocyte progenitor proliferation;regulation of protein loc…	adherens junction;apical junction complex;apical part of cell;cell junction;cell-cell adherens junction;cell-cell junction;cytoplasm;cytosol;nuclear speck;nucleoplasm;plasma membrane	Adherens junction;Leukocyte transendothelial migration;Tight junction	5.29e-09	117.38	86.078	75.939	0.28876	16830000	13390000	3440100	NaN	0.432013	0	1	0	RADHRSSPNVANQPPSPGGKGPYTSGTAAKI	UID6648
P28474	P28474	Alcohol dehydrogenase class-3	Adh5	S	247	Adh5(S 247)	1	NaN	NaN	-0.143548	NaN	NaN	NaN	-0.243079	-0.116848			0	0.099531			0	0.0364157	2	Casein kinase II substrate motif	Biological oxidations;Ethanol oxidation;Metabolism;Phase I - Functionalization of compounds	alcohol dehydrogenase (NAD) activity;fatty acid binding;formaldehyde dehydrogenase activity;metal ion binding;oxidoreductase activity;protein homodimerization activity;S-(hydroxymethyl)glutathione dehydrogenase activity;zinc ion binding	ethanol oxidation;formaldehyde catabolic process;oxidation-reduction process;peptidyl-cysteine S-nitrosylation;positive regulation of blood pressure;respiratory system process;response to lipopolysaccharide;response to nitrosative stress;response to redox state;retinoid metabolic process	cytoplasm;mitochondrion	Chloroalkane and chloroalkene degradation;Drug metabolism - cytochrome P450;Fatty acid metabolism;Glycolysis / Gluconeogenesis;Metabolism of xenobiotics by cytochrome P450;Methane metabolism;Naphthalene degradation;Retinol metabolism;Tyrosine metabolism	1.73e-05	162.81	137.65	126.04	0.99015	2107500	1225600	881910	NaN	0.626486	0	1	0	AKEFGASECISPQDFSKSIQEVLVEMTDGGV	UID2300
P45376	P45376	Aldose reductase	Akr1b1;Akr1b3	S	3	Akr1b1;Akr1b3(S 3)	1	-0.173189	-0.513625	-1.1024	-1.04391	-0.0476665	-0.180937	-1.19545	-1.06477			0.369485	-0.0860751			0.0842297	-0.0860777	2	Casein kinase II substrate motif	Fructose biosynthesis;Fructose metabolism;Metabolism;Metabolism of carbohydrates;Metabolism of lipids;Metabolism of steroid hormones;Metabolism of steroids;Pregnenolone biosynthesis	alditol:NADP+ 1-oxidoreductase activity;glyceraldehyde oxidoreductase activity;oxidoreductase activity	cellular hyperosmotic salinity response;cellular response to methylglyoxal;cellular response to peptide;daunorubicin metabolic process;doxorubicin metabolic process;inner medullary collecting duct development;maternal process involved in female pregnancy;monosaccharide metabolic process;naphthalene metabolic process;negative regulation of apoptotic process;norepinephrine metabolic process;oxidati…	cytoplasm;cytosol;extracellular space;mast cell granule;nucleoplasm;paranodal junction;perinuclear region of cytoplasm;plasma membrane bounded cell projection cytoplasm;Schmidt-Lanterman incisure;Schwann cell microvillus	Fructose and mannose metabolism;Galactose metabolism;Glycerolipid metabolism;Pentose and glucuronate interconversions;Pyruvate metabolism	3.73e-20	170.74	131.71	115.04	-3.6475	115970000	68265000	47706000	NaN	1	-0.183202	0.783704	-0.443825	_____________MASHLELNNGTKMPTLGL	UID2342
B1AXF5	B1AXF5	Alkaline phosphatase;Alkaline phosphatase, tissue-nonspecific isozyme	Alpl	S	110	Alpl(S 110)	0.999775	NaN	NaN	0.218719	0.308361	NaN	NaN	0.56267	0.393526			0.461582	-0.214558			0.811787	-0.214558	3	b-Adrenergic Receptor kinase substrate motif;Casein kinase II substrate motif;G protein-coupled receptor kinase 1 substrate motif	Metabolism of proteins;Post-translational modification: synthesis of GPI-anchored proteins;Post-translational protein modification	alkaline phosphatase activity;catalytic activity;hydrolase activity;metal ion binding;phosphatase activity;protein binding;pyrophosphatase activity	cellular response to organic cyclic compound;cementum mineralization;dephosphorylation;developmental process involved in reproduction;endochondral ossification;metabolic process;response to antibiotic;response to glucocorticoid;response to lipopolysaccharide;response to vitamin D	anchored component of membrane;extracellular matrix;extracellular membrane-bounded organelle;extracellular space;membrane;plasma membrane	Aminobenzoate degradation;Folate biosynthesis;Two-component system	6.14e-28	149.82	130.82	149.82	-1.4522	13413000	6781200	6631900	NaN	1	-1.09628	0.622803	-0.935329	VALSKTYNTNAQVPDSAGTATAYLCGVKANE	UID1122
E9PUM3	E9PUM3	Alpha-1,4 glucan phosphorylase;Glycogen phosphorylase, muscle form	Pygm	S	6	Pygm(S 6)	0.999992	0.170694	0.251689	0.581785	0.626673	0.341758	0.30381	0.729357	0.662752			1.24334	-0.101709			0.263994	-0.101709	2	14-3-3 domain binding motif;Calmodulin-dependent protein kinase II substrate motif;Calmodulin-dependent protein kinase IV substrate motif;Casein kinase II substrate motif;Chk1 kinase substrate motif;MAPKAPK2 kinase substrate motif;PKA kinase substrate motif;PKC kinase substrate motif;Pyruvate dehydrogenase kinase substrate motif	Glycogen breakdown (glycogenolysis);Glycogen metabolism;Metabolism;Metabolism of carbohydrates	catalytic activity;glycogen phosphorylase activity;linear malto-oligosaccharide phosphorylase activity;nucleotide binding;phosphorylase activity;pyridoxal phosphate binding;SHG alpha-glucan phosphorylase activity;transferase activity;transferase activity, transferring glycosyl groups	carbohydrate metabolic process;glycogen catabolic process;glycogen metabolic process;metabolic process	cytoplasm;Z disc	Insulin signaling pathway;Starch and sucrose metabolism	0.00255578	118.24	49.704	89.356	-0.92525	10722000	4767000	5955400	NaN	1	-0.393632	0.591211	-0.760364	__________MSRPLSDQDKRKQISVRGLAG	UID1361
E9PUM3	E9PUM3	Alpha-1,4 glucan phosphorylase;Glycogen phosphorylase, muscle form	Pygm	Y	385	Pygm(Y 385)	1	-0.514326	-0.404993	-0.135269	0.0350608	-0.476779	-0.384866	-0.0497107	0.0219061			0.673551	-0.0325194			0.0660284	-0.0325192	2	3BP2 SH2 domain binding motif;SHP1 phosphatase substrate motif;Src kinase substrate motif	Glycogen breakdown (glycogenolysis);Glycogen metabolism;Metabolism;Metabolism of carbohydrates	catalytic activity;glycogen phosphorylase activity;linear malto-oligosaccharide phosphorylase activity;nucleotide binding;phosphorylase activity;pyridoxal phosphate binding;SHG alpha-glucan phosphorylase activity;transferase activity;transferase activity, transferring glycosyl groups	carbohydrate metabolic process;glycogen catabolic process;glycogen metabolic process;metabolic process	cytoplasm;Z disc	Insulin signaling pathway;Starch and sucrose metabolism	6.67e-39	211.48	174.8	196.99	0.10388	1269200000	743920000	525260000	NaN	0.966756	-0.118116	0.867265	-0.269711	RIHSEILKKTIFKDFYELEPHKFQNKTNGIT	UID5132
E9PUM3	E9PUM3	Alpha-1,4 glucan phosphorylase;Glycogen phosphorylase, muscle form	Pygm	S	15	Pygm(S 15)	1	-1.01695	-0.491734	-0.170248	-0.808589	-0.421322	-0.674752	-0.332934	-0.26609			0.372836	-0.198106			0.428532	-0.198105	3	Phosphorylase kinase substrate motif;PKA kinase substrate motif;PKC kinase substrate motif	Glycogen breakdown (glycogenolysis);Glycogen metabolism;Metabolism;Metabolism of carbohydrates	catalytic activity;glycogen phosphorylase activity;linear malto-oligosaccharide phosphorylase activity;nucleotide binding;phosphorylase activity;pyridoxal phosphate binding;SHG alpha-glucan phosphorylase activity;transferase activity;transferase activity, transferring glycosyl groups	carbohydrate metabolic process;glycogen catabolic process;glycogen metabolic process;metabolic process	cytoplasm;Z disc	Insulin signaling pathway;Starch and sucrose metabolism	2.98e-187	194.92	179.75	103.39	0.013056	18685000000	12052000000	6633000000	NaN	1	-0.647948	0.670029	-0.629933	_MSRPLSDQDKRKQISVRGLAGVENVSELKK	UID1358
E9PUM3	E9PUM3	Alpha-1,4 glucan phosphorylase;Glycogen phosphorylase, muscle form	Pygm	S	26	Pygm(S 26)	1	-0.711299	-0.268417	NaN	-0.428546	-0.414864	NaN	-0.374299	-0.393596			0.371318	-0.165693			0.226129	-0.0751677	3	Casein kinase I substrate motif;G protein-coupled receptor kinase 1 substrate motif	Glycogen breakdown (glycogenolysis);Glycogen metabolism;Metabolism;Metabolism of carbohydrates	catalytic activity;glycogen phosphorylase activity;linear malto-oligosaccharide phosphorylase activity;nucleotide binding;phosphorylase activity;pyridoxal phosphate binding;SHG alpha-glucan phosphorylase activity;transferase activity;transferase activity, transferring glycosyl groups	carbohydrate metabolic process;glycogen catabolic process;glycogen metabolic process;metabolic process	cytoplasm;Z disc	Insulin signaling pathway;Starch and sucrose metabolism	1.05e-05	95.51	75.988	94.188	-0.30872	40330000	24835000	15495000	NaN	1	-0.326815	0.698468	-0.718084	RKQISVRGLAGVENVSELKKNFNRHLHFTLV	UID1359
E9PUM3	E9PUM3	Alpha-1,4 glucan phosphorylase;Glycogen phosphorylase, muscle form	Pygm	S	2	Pygm(S 2)	0.999981	0.203389	0.118626	0.568908	0.673375	0.514602	0.173639	0.294194	0.837378			0.191642	-0.0638788			0.119654	-0.063879	2	G protein-coupled receptor kinase 1 substrate motif;GSK3 kinase substrate motif	Glycogen breakdown (glycogenolysis);Glycogen metabolism;Metabolism;Metabolism of carbohydrates	catalytic activity;glycogen phosphorylase activity;linear malto-oligosaccharide phosphorylase activity;nucleotide binding;phosphorylase activity;pyridoxal phosphate binding;SHG alpha-glucan phosphorylase activity;transferase activity;transferase activity, transferring glycosyl groups	carbohydrate metabolic process;glycogen catabolic process;glycogen metabolic process;metabolic process	cytoplasm;Z disc	Insulin signaling pathway;Starch and sucrose metabolism	0.00151585	107.39	63.884	107.39	0.37755	27604000	13202000	14402000	NaN	1	-0.21359	0.861795	-0.284572	______________MSRPLSDQDKRKQISVR	UID1360
E9PUM3	E9PUM3	Alpha-1,4 glucan phosphorylase;Glycogen phosphorylase, muscle form	Pygm	S	231	Pygm(S 231)	0.975479	NaN	0.212009	-0.0238417	0.00532815	NaN	0.399663	-0.014689	-0.330538			0.101615	0.0463532			0.072514	0.046353	3	MAPKAPK2 kinase substrate motif;PKA kinase substrate motif;PKC kinase substrate motif	Glycogen breakdown (glycogenolysis);Glycogen metabolism;Metabolism;Metabolism of carbohydrates	catalytic activity;glycogen phosphorylase activity;linear malto-oligosaccharide phosphorylase activity;nucleotide binding;phosphorylase activity;pyridoxal phosphate binding;SHG alpha-glucan phosphorylase activity;transferase activity;transferase activity, transferring glycosyl groups	carbohydrate metabolic process;glycogen catabolic process;glycogen metabolic process;metabolic process	cytoplasm;Z disc	Insulin signaling pathway;Starch and sucrose metabolism	9.29e-08	59.339	46.707	52.451	-1.2369	48262000	28106000	20157000	NaN	0.985565	0.143028	0.908938	0.182741	TLQDIIRRFKSSKFGSRDPVRTNFDAFPDKV	UID1356
E9PUM3	E9PUM3	Alpha-1,4 glucan phosphorylase;Glycogen phosphorylase, muscle form	Pygm	S	436	Pygm(S 436)	1	-0.448272	NaN	NaN	-0.139856	-0.364589	NaN	2.36115	-0.220446			0.00523647	-0.00154649			0.303854	-0.886102	2	Calmodulin-dependent protein kinase II substrate motif;Casein kinase II substrate motif;Chk1 kinase substrate motif;PKA kinase substrate motif;PKC kinase substrate motif;Pyruvate dehydrogenase kinase substrate motif	Glycogen breakdown (glycogenolysis);Glycogen metabolism;Metabolism;Metabolism of carbohydrates	catalytic activity;glycogen phosphorylase activity;linear malto-oligosaccharide phosphorylase activity;nucleotide binding;phosphorylase activity;pyridoxal phosphate binding;SHG alpha-glucan phosphorylase activity;transferase activity;transferase activity, transferring glycosyl groups	carbohydrate metabolic process;glycogen catabolic process;glycogen metabolic process;metabolic process	cytoplasm;Z disc	Insulin signaling pathway;Starch and sucrose metabolism	1.2e-68	194.1	194.1	190.37	0.78506	142410000	75611000	66801000	NaN	1	-0.709459	0.993867	-0.00849081	GEDYISDLDQLRKLLSYVDDEAFIRDVAKVK	UID1357
E9PUM3	E9PUM3	Alpha-1,4 glucan phosphorylase;Glycogen phosphorylase, muscle form	Pygm	S	15	Pygm(S 15)	1	-1.09813	NaN	NaN	NaN	-0.108316	NaN	0.123401	NaN			0	-0.989814			0	-1.10568	3	Phosphorylase kinase substrate motif;PKA kinase substrate motif;PKC kinase substrate motif	Glycogen breakdown (glycogenolysis);Glycogen metabolism;Metabolism;Metabolism of carbohydrates	catalytic activity;glycogen phosphorylase activity;linear malto-oligosaccharide phosphorylase activity;nucleotide binding;phosphorylase activity;pyridoxal phosphate binding;SHG alpha-glucan phosphorylase activity;transferase activity;transferase activity, transferring glycosyl groups	carbohydrate metabolic process;glycogen catabolic process;glycogen metabolic process;metabolic process	cytoplasm;Z disc	Insulin signaling pathway;Starch and sucrose metabolism	2.98e-187	194.92	179.75	103.39	0.013056	18685000000	12052000000	6633000000	NaN	0.433871	0	1	0	_MSRPLSDQDKRKQISVRGLAGVENVSELKK	UID6578
E9PUM3	E9PUM3	Alpha-1,4 glucan phosphorylase;Glycogen phosphorylase, muscle form	Pygm	S	26	Pygm(S 26)	1	-1.09813	NaN	NaN	NaN	-0.108316	NaN	0.123401	NaN			0	-0.989814			0	-1.10568	3	Casein kinase I substrate motif;G protein-coupled receptor kinase 1 substrate motif	Glycogen breakdown (glycogenolysis);Glycogen metabolism;Metabolism;Metabolism of carbohydrates	catalytic activity;glycogen phosphorylase activity;linear malto-oligosaccharide phosphorylase activity;nucleotide binding;phosphorylase activity;pyridoxal phosphate binding;SHG alpha-glucan phosphorylase activity;transferase activity;transferase activity, transferring glycosyl groups	carbohydrate metabolic process;glycogen catabolic process;glycogen metabolic process;metabolic process	cytoplasm;Z disc	Insulin signaling pathway;Starch and sucrose metabolism	1.05e-05	95.51	75.988	94.188	-0.30872	40330000	24835000	15495000	NaN	0.433767	0	1	0	RKQISVRGLAGVENVSELKKNFNRHLHFTLV	UID6579
A1BN54	A1BN54	Alpha-actinin-1	Actn1	T	50	Actn1(T 50)	1	0.330099	0.248899	NaN	-2.45332	0.788101	0.412402	NaN	-2.49631			0.500514	-0.192838			0.0477553	-0.19284	3	Calmodulin-dependent protein kinase II substrate motif;Casein kinase II substrate motif;Chk1 kinase substrate motif;PKA kinase substrate motif;PKC kinase substrate motif	Cell junction organization;Cell-Cell communication;Cell-extracellular matrix interactions;Hemostasis;Platelet activation, signaling and aggregation;Platelet degranulation;Regulation of cytoskeletal remodeling and cell spreading by IPP complex components;Response to elevated platelet cytosolic Ca2+	actin binding;actin filament binding;calcium ion binding;double-stranded RNA binding;integrin binding;ion channel binding;ligand-dependent nuclear receptor transcription coactivator activity;metal ion binding;protein binding;protein homodimerization activity;vinculin binding	actin crosslink formation;actin filament bundle assembly;actin filament network formation;actin filament organization;cortical cytoskeleton organization;focal adhesion assembly;negative regulation of cellular component movement;platelet formation;platelet morphogenesis;regulation of nucleic acid-templated transcription	actin filament;brush border;cell junction;cell projection;cell-cell junction;cortical cytoskeleton;cytoplasm;cytoskeleton;dense core granule membrane;fascia adherens;focal adhesion;intracellular;membrane;plasma membrane;ruffle;sarcomere;secretory granule;stress fiber;Z disc	Adherens junction;Amoebiasis;Arrhythmogenic right ventricular cardiomyopathy (ARVC);Focal adhesion;Leukocyte transendothelial migration;Regulation of actin cytoskeleton;Systemic lupus erythematosus;Tight junction	8.14e-53	200.14	143.43	120.74	0.84199	107830000	45395000	62437000	NaN	0.969581	-0.130004	0.608809	-0.785922	KTFTAWCNSHLRKAGTQIENIEEDFRDGLKL	UID4070
Q9JI91	Q9JI91	Alpha-actinin-2	Actn2	S	411	Actn2(S 411)	0.981272	-0.608848	NaN	2.98841	0.326307	-0.496509	NaN	0.223423	0.528671			0.309675	0.816761			0.295747	0.816762	2	Casein kinase II substrate motif;G protein-coupled receptor kinase 1 substrate motif;PKA kinase substrate motif;PKC kinase substrate motif	Activation of NMDA receptor and postsynaptic events;CREB phosphorylation through the activation of CaMKII;CREB phosphorylation through the activation of Ras;Hemostasis;MAPK family signaling cascades;MAPK1/MAPK3 signaling;Muscle contraction;Neuronal System;Neurotransmitter receptors and postsynaptic signal transmission;Platelet activation, signaling and aggregation;Platelet degranulation;Post NMDA…	actin binding;actin filament binding;calcium ion binding;cytoskeletal protein binding;FATZ binding;identical protein binding;ion channel binding;ligand-dependent nuclear receptor transcription coactivator activity;LIM domain binding;metal ion binding;phosphatidylinositol-4,5-bisphosphate binding;protein binding;protein binding, bridging;protein dimerization activity;protein domain specific bindin…	actin filament uncapping;cardiac muscle cell development;focal adhesion assembly;microspike assembly;muscle contraction;negative regulation of potassium ion transmembrane transporter activity;negative regulation of potassium ion transport;negative regulation of protein localization to cell surface;phospholipase C-activating angiotensin-activated signaling pathway;positive regulation of cation cha…	cortical actin cytoskeleton;cytoplasm;filopodium;focal adhesion;plasma membrane;sarcomere;striated muscle thin filament;Z disc	Adherens junction;Amoebiasis;Arrhythmogenic right ventricular cardiomyopathy (ARVC);Focal adhesion;Leukocyte transendothelial migration;Regulation of actin cytoskeleton;Systemic lupus erythematosus;Tight junction	9.44e-06	143.76	107.73	90.412	-1.2814	43638000	20269000	23368000	NaN	1	0.669683	0.627923	0.76016	LERLEHLAEKFRQKASTHETWAYGKEQILLQ	UID3774
Q9JI91	Q9JI91	Alpha-actinin-2	Actn2	S	431	Actn2(S 431)	0.997815	-0.371516	-0.294579	NaN	0.256769	-0.307644	-0.322974	-0.0950497	0.0265876			0.273513	0.0649015			0.0701255	0.0383282	3	b-Adrenergic Receptor kinase substrate motif;Casein kinase I substrate motif;Casein kinase II substrate motif;G protein-coupled receptor kinase 1 substrate motif;PKA kinase substrate motif	Activation of NMDA receptor and postsynaptic events;CREB phosphorylation through the activation of CaMKII;CREB phosphorylation through the activation of Ras;Hemostasis;MAPK family signaling cascades;MAPK1/MAPK3 signaling;Muscle contraction;Neuronal System;Neurotransmitter receptors and postsynaptic signal transmission;Platelet activation, signaling and aggregation;Platelet degranulation;Post NMDA…	actin binding;actin filament binding;calcium ion binding;cytoskeletal protein binding;FATZ binding;identical protein binding;ion channel binding;ligand-dependent nuclear receptor transcription coactivator activity;LIM domain binding;metal ion binding;phosphatidylinositol-4,5-bisphosphate binding;protein binding;protein binding, bridging;protein dimerization activity;protein domain specific bindin…	actin filament uncapping;cardiac muscle cell development;focal adhesion assembly;microspike assembly;muscle contraction;negative regulation of potassium ion transmembrane transporter activity;negative regulation of potassium ion transport;negative regulation of protein localization to cell surface;phospholipase C-activating angiotensin-activated signaling pathway;positive regulation of cation cha…	cortical actin cytoskeleton;cytoplasm;filopodium;focal adhesion;plasma membrane;sarcomere;striated muscle thin filament;Z disc	Adherens junction;Amoebiasis;Arrhythmogenic right ventricular cardiomyopathy (ARVC);Focal adhesion;Leukocyte transendothelial migration;Regulation of actin cytoskeleton;Systemic lupus erythematosus;Tight junction	3.99e-11	93.909	83.294	68.329	0.69845	113600000	61871000	51730000	NaN	0.973739	0.130527	0.84289	0.347389	WAYGKEQILLQKDYESASLTEVRALLRKHEA	UID3776
Q9JI91	Q9JI91	Alpha-actinin-2	Actn2	S	433	Actn2(S 433)	0.948417	-0.551818	-0.40152	NaN	0.692249	NaN	-0.384565	NaN	0.372506			0.272681	0.151394			0.0468756	-0.0810007	3	Casein kinase I substrate motif;Casein kinase II substrate motif	Activation of NMDA receptor and postsynaptic events;CREB phosphorylation through the activation of CaMKII;CREB phosphorylation through the activation of Ras;Hemostasis;MAPK family signaling cascades;MAPK1/MAPK3 signaling;Muscle contraction;Neuronal System;Neurotransmitter receptors and postsynaptic signal transmission;Platelet activation, signaling and aggregation;Platelet degranulation;Post NMDA…	actin binding;actin filament binding;calcium ion binding;cytoskeletal protein binding;FATZ binding;identical protein binding;ion channel binding;ligand-dependent nuclear receptor transcription coactivator activity;LIM domain binding;metal ion binding;phosphatidylinositol-4,5-bisphosphate binding;protein binding;protein binding, bridging;protein dimerization activity;protein domain specific bindin…	actin filament uncapping;cardiac muscle cell development;focal adhesion assembly;microspike assembly;muscle contraction;negative regulation of potassium ion transmembrane transporter activity;negative regulation of potassium ion transport;negative regulation of protein localization to cell surface;phospholipase C-activating angiotensin-activated signaling pathway;positive regulation of cation cha…	cortical actin cytoskeleton;cytoplasm;filopodium;focal adhesion;plasma membrane;sarcomere;striated muscle thin filament;Z disc	Adherens junction;Amoebiasis;Arrhythmogenic right ventricular cardiomyopathy (ARVC);Focal adhesion;Leukocyte transendothelial migration;Regulation of actin cytoskeleton;Systemic lupus erythematosus;Tight junction	2.56e-07	94.122	86.803	60.062	-0.078696	51173000	23809000	27364000	NaN	0.961113	-0.119213	0.775425	0.564168	YGKEQILLQKDYESASLTEVRALLRKHEAFE	UID3777
Q9JI91	Q9JI91	Alpha-actinin-2	Actn2	S	574	Actn2(S 574)	1	-0.306984	NaN	-0.542858	-0.417637	-0.322974	NaN	-0.502607	-0.506578			0.20585	0.02156			0.0837379	0.0215607	3	Casein kinase I substrate motif;PKA kinase substrate motif;PKC kinase substrate motif	Activation of NMDA receptor and postsynaptic events;CREB phosphorylation through the activation of CaMKII;CREB phosphorylation through the activation of Ras;Hemostasis;MAPK family signaling cascades;MAPK1/MAPK3 signaling;Muscle contraction;Neuronal System;Neurotransmitter receptors and postsynaptic signal transmission;Platelet activation, signaling and aggregation;Platelet degranulation;Post NMDA…	actin binding;actin filament binding;calcium ion binding;cytoskeletal protein binding;FATZ binding;identical protein binding;ion channel binding;ligand-dependent nuclear receptor transcription coactivator activity;LIM domain binding;metal ion binding;phosphatidylinositol-4,5-bisphosphate binding;protein binding;protein binding, bridging;protein dimerization activity;protein domain specific bindin…	actin filament uncapping;cardiac muscle cell development;focal adhesion assembly;microspike assembly;muscle contraction;negative regulation of potassium ion transmembrane transporter activity;negative regulation of potassium ion transport;negative regulation of protein localization to cell surface;phospholipase C-activating angiotensin-activated signaling pathway;positive regulation of cation cha…	cortical actin cytoskeleton;cytoplasm;filopodium;focal adhesion;plasma membrane;sarcomere;striated muscle thin filament;Z disc	Adherens junction;Amoebiasis;Arrhythmogenic right ventricular cardiomyopathy (ARVC);Focal adhesion;Leukocyte transendothelial migration;Regulation of actin cytoskeleton;Systemic lupus erythematosus;Tight junction	1.53e-15	136.74	112.11	85.166	-1.3489	129030000	76032000	52995000	NaN	0.955201	0.112794	0.917444	0.156916	EQFKATLPEADGERQSILAIQNEVEKVIQSY	UID3775
Q9JI91	Q9JI91	Alpha-actinin-2	Actn2	T	412	Actn2(T 412)	0.971443	NaN	NaN	0.99769	-2.67392	NaN	NaN	NaN	-1.42884			0	-1.24508			0	0.590721	2	MDC1 BRCT domain binding motif;PKA kinase substrate motif;PKC kinase substrate motif;Plk1 PBD domain binding motif	Activation of NMDA receptor and postsynaptic events;CREB phosphorylation through the activation of CaMKII;CREB phosphorylation through the activation of Ras;Hemostasis;MAPK family signaling cascades;MAPK1/MAPK3 signaling;Muscle contraction;Neuronal System;Neurotransmitter receptors and postsynaptic signal transmission;Platelet activation, signaling and aggregation;Platelet degranulation;Post NMDA…	actin binding;actin filament binding;calcium ion binding;cytoskeletal protein binding;FATZ binding;identical protein binding;ion channel binding;ligand-dependent nuclear receptor transcription coactivator activity;LIM domain binding;metal ion binding;phosphatidylinositol-4,5-bisphosphate binding;protein binding;protein binding, bridging;protein dimerization activity;protein domain specific bindin…	actin filament uncapping;cardiac muscle cell development;focal adhesion assembly;microspike assembly;muscle contraction;negative regulation of potassium ion transmembrane transporter activity;negative regulation of potassium ion transport;negative regulation of protein localization to cell surface;phospholipase C-activating angiotensin-activated signaling pathway;positive regulation of cation cha…	cortical actin cytoskeleton;cytoplasm;filopodium;focal adhesion;plasma membrane;sarcomere;striated muscle thin filament;Z disc	Adherens junction;Amoebiasis;Arrhythmogenic right ventricular cardiomyopathy (ARVC);Focal adhesion;Leukocyte transendothelial migration;Regulation of actin cytoskeleton;Systemic lupus erythematosus;Tight junction	9.44e-06	104.81	87.552	94.023	2.8637	10098000	5307700	4790200	NaN	0.465927	0	1	0	ERLEHLAEKFRQKASTHETWAYGKEQILLQK	UID5019
O88990	O88990	Alpha-actinin-3	Actn3	T	243	Actn3(T 243)	1	0.283803	0.269991	-0.327149	-0.517647	-0.645616	-0.927057	-1.49472	-1.91262	+		2.93523	1.17225	+		1.80808	1.17225	3	Growth associated histone HI kinase substrate motif;GSK-3, ERK1, ERK2, CDK5 substrate motif;PKA kinase substrate motif;PKC kinase substrate motif;WW domain binding motif	Muscle contraction;Striated Muscle Contraction	actin binding;actin filament binding;calcium ion binding;metal ion binding;protein binding;protein binding, bridging;protein homodimerization activity	bone morphogenesis;muscle contraction;negative regulation of calcineurin-NFAT signaling cascade;negative regulation of glycolytic process;negative regulation of oxidative phosphorylation;negative regulation of relaxation of muscle;osteoblast differentiation;positive regulation of bone mineralization involved in bone maturation;positive regulation of fast-twitch skeletal muscle fiber contraction;p…	brush border;intracellular;sarcomere;striated muscle thin filament;Z disc	Adherens junction;Amoebiasis;Arrhythmogenic right ventricular cardiomyopathy (ARVC);Focal adhesion;Leukocyte transendothelial migration;Regulation of actin cytoskeleton;Systemic lupus erythematosus;Tight junction	2.65e-85	214.42	172.19	80.632	-1.5799	588820000	382060000	206760000	NaN	0.35092	2.6011	0	5.99931	YLDIPKMLDAEDIVNTPKPDEKAIMTYVSCF	UID4618
O88990	O88990	Alpha-actinin-3	Actn3	T	607	Actn3(T 607)	0.999999	0.451435	-0.0887303	-2.06353	-2.42601	0.865285	0.382059	-1.6081	-2.28069			1.78071	-0.371347			0.134413	-0.371347	2	Casein kinase II substrate motif	Muscle contraction;Striated Muscle Contraction	actin binding;actin filament binding;calcium ion binding;metal ion binding;protein binding;protein binding, bridging;protein homodimerization activity	bone morphogenesis;muscle contraction;negative regulation of calcineurin-NFAT signaling cascade;negative regulation of glycolytic process;negative regulation of oxidative phosphorylation;negative regulation of relaxation of muscle;osteoblast differentiation;positive regulation of bone mineralization involved in bone maturation;positive regulation of fast-twitch skeletal muscle fiber contraction;p…	brush border;intracellular;sarcomere;striated muscle thin filament;Z disc	Adherens junction;Amoebiasis;Arrhythmogenic right ventricular cardiomyopathy (ARVC);Focal adhesion;Leukocyte transendothelial migration;Regulation of actin cytoskeleton;Systemic lupus erythematosus;Tight junction	1.14e-237	273.8	207.06	271.42	-0.47537	296330000	141470000	154860000	NaN	1	-0.3251	0.107377	-2.10638	CQTYGLRPKSGNPYITLSSQDINNKWDTVRK	UID4619
O88990	O88990	Alpha-actinin-3	Actn3	S	610	Actn3(S 610)	0.994184	0.00719549	-0.0540178	-0.209745	0.508632	0.00705191	-0.10799	-0.251539	0.371726			0.869109	0.0582039			0.104734	0.0582037	3	ATM kinase substrate motif;DNA dependent Protein kinase substrate motif;MDC1 BRCT domain binding motif;Plk1 PBD domain binding motif	Muscle contraction;Striated Muscle Contraction	actin binding;actin filament binding;calcium ion binding;metal ion binding;protein binding;protein binding, bridging;protein homodimerization activity	bone morphogenesis;muscle contraction;negative regulation of calcineurin-NFAT signaling cascade;negative regulation of glycolytic process;negative regulation of oxidative phosphorylation;negative regulation of relaxation of muscle;osteoblast differentiation;positive regulation of bone mineralization involved in bone maturation;positive regulation of fast-twitch skeletal muscle fiber contraction;p…	brush border;intracellular;sarcomere;striated muscle thin filament;Z disc	Adherens junction;Amoebiasis;Arrhythmogenic right ventricular cardiomyopathy (ARVC);Focal adhesion;Leukocyte transendothelial migration;Regulation of actin cytoskeleton;Systemic lupus erythematosus;Tight junction	0	325.35	280.27	174.39	-0.51513	2876200000	1471500000	1404700000	NaN	1	0.191016	0.77989	0.452409	YGLRPKSGNPYITLSSQDINNKWDTVRKLVP	UID2077
O88990	O88990	Alpha-actinin-3	Actn3	S	609	Actn3(S 609)	0.992347	0.00561564	-0.111134	-0.226679	0.412077	0.0139266	-0.117193	-0.261327	0.370611			0.668316	0.0184655			0.0327979	0.0184656	3	Casein kinase II substrate motif;Pyruvate dehydrogenase kinase substrate motif	Muscle contraction;Striated Muscle Contraction	actin binding;actin filament binding;calcium ion binding;metal ion binding;protein binding;protein binding, bridging;protein homodimerization activity	bone morphogenesis;muscle contraction;negative regulation of calcineurin-NFAT signaling cascade;negative regulation of glycolytic process;negative regulation of oxidative phosphorylation;negative regulation of relaxation of muscle;osteoblast differentiation;positive regulation of bone mineralization involved in bone maturation;positive regulation of fast-twitch skeletal muscle fiber contraction;p…	brush border;intracellular;sarcomere;striated muscle thin filament;Z disc	Adherens junction;Amoebiasis;Arrhythmogenic right ventricular cardiomyopathy (ARVC);Focal adhesion;Leukocyte transendothelial migration;Regulation of actin cytoskeleton;Systemic lupus erythematosus;Tight junction	1.4e-230	279.1	241.74	116.09	0.17187	494740000	244040000	250700000	NaN	0.924041	0.0628123	0.910578	0.165213	TYGLRPKSGNPYITLSSQDINNKWDTVRKLV	UID2076
O88990	O88990	Alpha-actinin-3	Actn3	S	711	Actn3(S 711)	1	0.028852	NaN	NaN	-2.136	0.273576	NaN	NaN	-2.18305			0.206965	-0.098837			0.0189288	-0.0988367	3	b-Adrenergic Receptor kinase substrate motif	Muscle contraction;Striated Muscle Contraction	actin binding;actin filament binding;calcium ion binding;metal ion binding;protein binding;protein binding, bridging;protein homodimerization activity	bone morphogenesis;muscle contraction;negative regulation of calcineurin-NFAT signaling cascade;negative regulation of glycolytic process;negative regulation of oxidative phosphorylation;negative regulation of relaxation of muscle;osteoblast differentiation;positive regulation of bone mineralization involved in bone maturation;positive regulation of fast-twitch skeletal muscle fiber contraction;p…	brush border;intracellular;sarcomere;striated muscle thin filament;Z disc	Adherens junction;Amoebiasis;Arrhythmogenic right ventricular cardiomyopathy (ARVC);Focal adhesion;Leukocyte transendothelial migration;Regulation of actin cytoskeleton;Systemic lupus erythematosus;Tight junction	7.84e-21	127.94	105.36	127.94	2.2335	165160000	101900000	63256000	NaN	0.913737	-0.0568946	0.839763	-0.401961	SNIDRLEGDHQLLQESLVFDNKHTVYSMEHI	UID2079
O88990	O88990	Alpha-actinin-3	Actn3	S	601	Actn3(S 601)	1	0.0713507	-0.0804235	-0.0428431	0.312433	0.109962	-0.0850988	-0.069891	0.334911			0.188301	-0.00734152			0.0188684	-0.00734177	2	14-3-3 domain binding motif;Calmodulin-dependent protein kinase II substrate motif;PKA kinase substrate motif;PKC kinase substrate motif	Muscle contraction;Striated Muscle Contraction	actin binding;actin filament binding;calcium ion binding;metal ion binding;protein binding;protein binding, bridging;protein homodimerization activity	bone morphogenesis;muscle contraction;negative regulation of calcineurin-NFAT signaling cascade;negative regulation of glycolytic process;negative regulation of oxidative phosphorylation;negative regulation of relaxation of muscle;osteoblast differentiation;positive regulation of bone mineralization involved in bone maturation;positive regulation of fast-twitch skeletal muscle fiber contraction;p…	brush border;intracellular;sarcomere;striated muscle thin filament;Z disc	Adherens junction;Amoebiasis;Arrhythmogenic right ventricular cardiomyopathy (ARVC);Focal adhesion;Leukocyte transendothelial migration;Regulation of actin cytoskeleton;Systemic lupus erythematosus;Tight junction	0	298.42	278.32	253.52	1.4934	2666900000	1466800000	1200000000	NaN	0.903358	-0.0316314	0.963144	-0.0641005	GEIQKICQTYGLRPKSGNPYITLSSQDINNK	UID2075
O88990	O88990	Alpha-actinin-3	Actn3	S	417	Actn3(S 417)	1	-0.214039	NaN	0.0762854	1.02885	NaN	NaN	0.107018	0.947928			0.136044	0.0250947			0.144842	-0.23044	2	Casein kinase II substrate motif;G protein-coupled receptor kinase 1 substrate motif;PKA kinase substrate motif;PKC kinase substrate motif	Muscle contraction;Striated Muscle Contraction	actin binding;actin filament binding;calcium ion binding;metal ion binding;protein binding;protein binding, bridging;protein homodimerization activity	bone morphogenesis;muscle contraction;negative regulation of calcineurin-NFAT signaling cascade;negative regulation of glycolytic process;negative regulation of oxidative phosphorylation;negative regulation of relaxation of muscle;osteoblast differentiation;positive regulation of bone mineralization involved in bone maturation;positive regulation of fast-twitch skeletal muscle fiber contraction;p…	brush border;intracellular;sarcomere;striated muscle thin filament;Z disc	Adherens junction;Amoebiasis;Arrhythmogenic right ventricular cardiomyopathy (ARVC);Focal adhesion;Leukocyte transendothelial migration;Regulation of actin cytoskeleton;Systemic lupus erythematosus;Tight junction	0.000550941	122.66	105.12	107.11	0.54776	158090000	93458000	64637000	NaN	1	-0.340324	0.921348	0.161042	LQRLQHLAEKFQQKASLHEAWTRGKEEMLNQ	UID2071
O88990	O88990	Alpha-actinin-3	Actn3	S	757	Actn3(S 757)	1	-0.361472	0.0583859	NaN	NaN	-0.159637	-0.11441	-0.130223	NaN			0.0219329	-0.0145196			0.0353617	-0.0167861	4	ATM kinase substrate motif;Casein kinase II substrate motif;DNA dependent Protein kinase substrate motif;PKA kinase substrate motif;PKC kinase substrate motif	Muscle contraction;Striated Muscle Contraction	actin binding;actin filament binding;calcium ion binding;metal ion binding;protein binding;protein binding, bridging;protein homodimerization activity	bone morphogenesis;muscle contraction;negative regulation of calcineurin-NFAT signaling cascade;negative regulation of glycolytic process;negative regulation of oxidative phosphorylation;negative regulation of relaxation of muscle;osteoblast differentiation;positive regulation of bone mineralization involved in bone maturation;positive regulation of fast-twitch skeletal muscle fiber contraction;p…	brush border;intracellular;sarcomere;striated muscle thin filament;Z disc	Adherens junction;Amoebiasis;Arrhythmogenic right ventricular cardiomyopathy (ARVC);Focal adhesion;Leukocyte transendothelial migration;Regulation of actin cytoskeleton;Systemic lupus erythematosus;Tight junction	3.45e-15	85.805	83.879	85.805	-0.23977	123600000	62655000	60947000	NaN	0.922103	-0.065213	0.982445	-0.0505352	NEVENQVLTRDAKGLSQEQLNEFRASFNHFD	UID2072
O88990	O88990	Alpha-actinin-3	Actn3	S	696	Actn3(S 696)	1	0.213378	0.0862402	-0.42808	-1.56888	0.655443	0.1129	-0.798216	-1.66612			0.000637559	-0.000337182			0.000172124	-0.000337927	3	Casein kinase II substrate motif;Pyruvate dehydrogenase kinase substrate motif	Muscle contraction;Striated Muscle Contraction	actin binding;actin filament binding;calcium ion binding;metal ion binding;protein binding;protein binding, bridging;protein homodimerization activity	bone morphogenesis;muscle contraction;negative regulation of calcineurin-NFAT signaling cascade;negative regulation of glycolytic process;negative regulation of oxidative phosphorylation;negative regulation of relaxation of muscle;osteoblast differentiation;positive regulation of bone mineralization involved in bone maturation;positive regulation of fast-twitch skeletal muscle fiber contraction;p…	brush border;intracellular;sarcomere;striated muscle thin filament;Z disc	Adherens junction;Amoebiasis;Arrhythmogenic right ventricular cardiomyopathy (ARVC);Focal adhesion;Leukocyte transendothelial migration;Regulation of actin cytoskeleton;Systemic lupus erythematosus;Tight junction	7.42e-90	152.16	141.55	109.98	0.87529	446230000	253010000	193220000	NaN	0.892371	-0.000448895	0.998229	-0.00125363	MAGLRQQEQNIINYKSNIDRLEGDHQLLQES	UID2078
O88990	O88990	Alpha-actinin-3	Actn3	S	375	Actn3(S 375)	1	NaN	NaN	NaN	0.0363276	-0.0988763	NaN	-0.475214	0.135666			0	-0.0993384			0	0.182469	2	PKA kinase substrate motif;PKC kinase substrate motif	Muscle contraction;Striated Muscle Contraction	actin binding;actin filament binding;calcium ion binding;metal ion binding;protein binding;protein binding, bridging;protein homodimerization activity	bone morphogenesis;muscle contraction;negative regulation of calcineurin-NFAT signaling cascade;negative regulation of glycolytic process;negative regulation of oxidative phosphorylation;negative regulation of relaxation of muscle;osteoblast differentiation;positive regulation of bone mineralization involved in bone maturation;positive regulation of fast-twitch skeletal muscle fiber contraction;p…	brush border;intracellular;sarcomere;striated muscle thin filament;Z disc	Adherens junction;Amoebiasis;Arrhythmogenic right ventricular cardiomyopathy (ARVC);Focal adhesion;Leukocyte transendothelial migration;Regulation of actin cytoskeleton;Systemic lupus erythematosus;Tight junction	7.87e-69	201.85	158.8	149.18	0.16425	77134000	38843000	38291000	NaN	0.641987	0	0.987064	0	LSHRPAFMPSEGKLVSDIANAWRGLEQVEKG	UID2074
O88990;Q9JI91	O88990	Alpha-actinin-3;Alpha-actinin-2	Actn3;Actn2	T	63	Actn3;Actn2(T 63)	1	0.340049	NaN	NaN	-2.94909	1.05179	NaN	-0.311041	-2.70887			0.533463	-0.475981			0.123603	-0.648479	2	Calmodulin-dependent protein kinase II substrate motif;Casein kinase II substrate motif;Chk1 kinase substrate motif;PKA kinase substrate motif;PKC kinase substrate motif	Activation of NMDA receptor and postsynaptic events;CREB phosphorylation through the activation of CaMKII;CREB phosphorylation through the activation of Ras;Hemostasis;MAPK family signaling cascades;MAPK1/MAPK3 signaling;Muscle contraction;Neuronal System;Neurotransmitter receptors and postsynaptic signal transmission;Platelet activation, signaling and aggregation;Platelet degranulation;Post NMDA…	actin binding;actin filament binding;calcium ion binding;cytoskeletal protein binding;FATZ binding;identical protein binding;ion channel binding;ligand-dependent nuclear receptor transcription coactivator activity;LIM domain binding;metal ion binding;phosphatidylinositol-4,5-bisphosphate binding;protein binding;protein binding, bridging;protein dimerization activity;protein domain specific bindin…	actin filament uncapping;bone morphogenesis;cardiac muscle cell development;focal adhesion assembly;microspike assembly;muscle contraction;negative regulation of calcineurin-NFAT signaling cascade;negative regulation of glycolytic process;negative regulation of oxidative phosphorylation;negative regulation of potassium ion transmembrane transporter activity;negative regulation of potassium ion tr…	brush border;cortical actin cytoskeleton;cytoplasm;filopodium;focal adhesion;intracellular;plasma membrane;sarcomere;striated muscle thin filament;Z disc	Adherens junction;Amoebiasis;Arrhythmogenic right ventricular cardiomyopathy (ARVC);Focal adhesion;Leukocyte transendothelial migration;Regulation of actin cytoskeleton;Systemic lupus erythematosus;Tight junction	1.58e-113	233.3	183.13	157.59	0.95153	72309000	35777000	36532000	NaN	1	-0.32831	0.441323	-1.41762	KTFTAWCNSHLRKAGTQIENIEEDFRNGLKL	UID4617
Q9QYC0	Q9QYC0	Alpha-adducin	Add1	T	610	Add1(T 610)	0.999999	-0.237932	-0.588096	NaN	-0.137077	-0.998155	-0.867778	NaN	-0.585496			1.14315	0.496108			1.27141	0.496108	2	Casein kinase II substrate motif;ERK1,2 kinase substrate motif;G protein-coupled receptor kinase 1 substrate motif;GSK3, Erk1, Erk2 and CDK5 kinase motif;GSK-3, ERK1, ERK2, CDK5 substrate motif;WW domain binding motif	Apoptosis;Apoptotic cleavage of cellular proteins;Apoptotic execution phase;Caspase-mediated cleavage of cytoskeletal proteins;Miscellaneous transport and binding events;Programmed Cell Death;Transport of small molecules	actin binding;actin filament binding;cadherin binding;calmodulin binding;protein heterodimerization activity;protein homodimerization activity;spectrin binding;structural molecule activity;transcription factor binding	actin filament bundle assembly;barbed-end actin filament capping;cell morphogenesis;cell volume homeostasis;cellular response to calcium ion;erythrocyte differentiation;hemoglobin metabolic process;homeostasis of number of cells within a tissue;in utero embryonic development;multicellular organism growth;positive regulation of adherens junction organization;positive regulation of establishment of…	cell-cell adherens junction;cytoplasm;cytoskeleton;F-actin capping protein complex;membrane;nuclear body;nucleoplasm;nucleus;plasma membrane		9.89e-57	191.9	159.67	181.88	-0.0061801	18034000	10872000	7161900	NaN	0.567468	1.75268	0.15701	2.06064	EQKEKSPPDQSAVPNTPPSTPVKLEEDLPQE	UID10250
Q9QYC0	Q9QYC0	Alpha-adducin	Add1	S	586	Add1(S 586)	1	-0.661114	-0.219572	-0.0172857	-0.48997	-0.557306	-0.0507415	-0.0447021	-0.110386			0.787529	-0.156202			0.357813	-0.156201	3	Casein kinase II substrate motif;G protein-coupled receptor kinase 1 substrate motif;PKA kinase substrate motif;PKC kinase substrate motif	Apoptosis;Apoptotic cleavage of cellular proteins;Apoptotic execution phase;Caspase-mediated cleavage of cytoskeletal proteins;Miscellaneous transport and binding events;Programmed Cell Death;Transport of small molecules	actin binding;actin filament binding;cadherin binding;calmodulin binding;protein heterodimerization activity;protein homodimerization activity;spectrin binding;structural molecule activity;transcription factor binding	actin filament bundle assembly;barbed-end actin filament capping;cell morphogenesis;cell volume homeostasis;cellular response to calcium ion;erythrocyte differentiation;hemoglobin metabolic process;homeostasis of number of cells within a tissue;in utero embryonic development;multicellular organism growth;positive regulation of adherens junction organization;positive regulation of establishment of…	cell-cell adherens junction;cytoplasm;cytoskeleton;F-actin capping protein complex;membrane;nuclear body;nucleoplasm;nucleus;plasma membrane		4.51e-57	215.15	168.77	133.98	0.17169	138210000	77671000	60537000	NaN	1	-0.541665	0.547265	-0.844736	ELEEYRREVERKQKGSEENLDETREQKEKSP	UID3829
Q9QYC0	Q9QYC0	Alpha-adducin	Add1	T	614	Add1(T 614)	0.952793	-0.209078	NaN	NaN	-0.137077	-1.12196	-0.713048	NaN	-0.486893			0.573431	0.631349			1.05276	0.600889	2	Cdc2 kinase substrate motif;CDK1,2,4,6 kinase substrate motif;CDK5 kinase substrate motif;ERK1,2 kinase substrate motif;Growth associated histone HI kinase substrate motif;GSK3, Erk1, Erk2 and CDK5 kinase motif;GSK-3, ERK1, ERK2, CDK5 substrate motif;MDC1 BRCT domain binding motif;Plk1 PBD domain binding motif;WW domain binding motif	Apoptosis;Apoptotic cleavage of cellular proteins;Apoptotic execution phase;Caspase-mediated cleavage of cytoskeletal proteins;Miscellaneous transport and binding events;Programmed Cell Death;Transport of small molecules	actin binding;actin filament binding;cadherin binding;calmodulin binding;protein heterodimerization activity;protein homodimerization activity;spectrin binding;structural molecule activity;transcription factor binding	actin filament bundle assembly;barbed-end actin filament capping;cell morphogenesis;cell volume homeostasis;cellular response to calcium ion;erythrocyte differentiation;hemoglobin metabolic process;homeostasis of number of cells within a tissue;in utero embryonic development;multicellular organism growth;positive regulation of adherens junction organization;positive regulation of establishment of…	cell-cell adherens junction;cytoplasm;cytoskeleton;F-actin capping protein complex;membrane;nuclear body;nucleoplasm;nucleus;plasma membrane		9.89e-57	191.9	159.67	160.83	1.1242	14106000	8477100	5629000	NaN	0.631435	1.76	0.373165	1.65477	KSPPDQSAVPNTPPSTPVKLEEDLPQEPTSR	UID10251
P17182	P17182	Alpha-enolase	Eno1	S	419	Eno1(S 419)	1	0.121546	NaN	-0.066246	0.415218	0.224164	NaN	0.160275	0.329181			0.331035	-0.081034			0.211623	-0.0810339	3	Casein kinase I substrate motif	Gluconeogenesis;Glucose metabolism;Glycolysis;Metabolism;Metabolism of carbohydrates	cadherin binding;GTPase binding;lyase activity;magnesium ion binding;metal ion binding;phosphopyruvate hydratase activity;protein heterodimerization activity;protein homodimerization activity;RNA binding;RNA polymerase II regulatory region sequence-specific DNA binding;transcriptional repressor activity, RNA polymerase II proximal promoter sequence-specific DNA binding;transcriptional repressor a…	glycolytic process;in utero embryonic development;negative regulation of transcription by RNA polymerase II;positive regulation of binding	cell cortex region;cell surface;cytoplasm;cytosol;extrinsic component of plasma membrane;membrane;myelin sheath;phosphopyruvate hydratase complex;plasma membrane	Glycolysis / Gluconeogenesis;Methane metabolism;RNA degradation	1.43e-65	216.53	184.65	96.23	-1.8511	226040000	104450000	121590000	NaN	1	-0.326088	0.792423	-0.424549	LAKYNQILRIEEELGSKAKFAGRSFRNPLAK	UID2219
P17182	P17182	Alpha-enolase	Eno1	S	263	Eno1(S 263)	0.999965	-0.153832	NaN	NaN	0.0384361	NaN	NaN	NaN	-0.277709			0	0.316145			0	0.220011	3	Casein kinase I substrate motif;Casein kinase II substrate motif;ERK1,2 kinase substrate motif;G protein-coupled receptor kinase 1 substrate motif;Growth associated histone HI kinase substrate motif;GSK-3, ERK1, ERK2, CDK5 substrate motif;Pyruvate dehydrogenase kinase substrate motif;WW domain binding motif	Gluconeogenesis;Glucose metabolism;Glycolysis;Metabolism;Metabolism of carbohydrates	cadherin binding;GTPase binding;lyase activity;magnesium ion binding;metal ion binding;phosphopyruvate hydratase activity;protein heterodimerization activity;protein homodimerization activity;RNA binding;RNA polymerase II regulatory region sequence-specific DNA binding;transcriptional repressor activity, RNA polymerase II proximal promoter sequence-specific DNA binding;transcriptional repressor a…	glycolytic process;in utero embryonic development;negative regulation of transcription by RNA polymerase II;positive regulation of binding	cell cortex region;cell surface;cytoplasm;cytosol;extrinsic component of plasma membrane;membrane;myelin sheath;phosphopyruvate hydratase complex;plasma membrane	Glycolysis / Gluconeogenesis;Methane metabolism;RNA degradation	3.53e-09	128.09	102.5	109.23	0.74482	46352000	24886000	21466000	NaN	0.631935	0	1	0	ASEFYRSGKYDLDFKSPDDPSRYITPDQLAD	UID2217
D3YUT2	D3YUT2	Alpha-protein kinase 3	Alpk3	S	1628	Alpk3(S 1628)	1	-0.791633	-0.640231	-0.033038	-0.176838	-0.981651	-1.11045	-0.52224	-0.355516			1.52075	0.332029			0.615916	0.332029	2	ERK1,2 kinase substrate motif;GSK-3, ERK1, ERK2, CDK5 substrate motif;WW domain binding motif		ATP binding;kinase activity;molecular_function;protein serine/threonine kinase activity;transferase activity	cardiac muscle cell development;heart development;multicellular organism development;phosphorylation;protein phosphorylation	nucleus		6.56e-08	161.87	125.2	161.87	-1.0911	131350000	83419000	47927000	NaN	1	0.932865	0.153228	1.79104	KGSKSPSAGRKGSQLSPQPQKKGLPSPQGSR	UID1226
D3YUT2	D3YUT2	Alpha-protein kinase 3	Alpk3	S	1153	Alpk3(S 1153)	1	-0.0711787	-0.356162	0.279293	-0.156225	NaN	-0.900503	-0.432708	-0.446384			1.28237	0.5155			1.28937	0.51713	2	14-3-3 domain binding motif;Calmodulin-dependent protein kinase II substrate motif;Casein kinase II substrate motif;G protein-coupled receptor kinase 1 substrate motif;MAPKAPK1 kinase substrate motif;PKA kinase substrate motif;PKC kinase substrate motif		ATP binding;kinase activity;molecular_function;protein serine/threonine kinase activity;transferase activity	cardiac muscle cell development;heart development;multicellular organism development;phosphorylation;protein phosphorylation	nucleus		0.00227674	112.03	54.868	85.473	-0.89797	20036000	13540000	6495500	NaN	0.56713	1.70717	0.126857	2.31554	LGARRKRFLPKVRAGSDGEANKAEERESPTV	UID1227
D3YUT2	D3YUT2	Alpha-protein kinase 3	Alpk3	S	1638	Alpk3(S 1638)	0.999979	-0.821075	-0.588552	-0.0919403	1.0383	NaN	-1.12929	-0.715794	-0.453953			0.997624	0.885615			0.579509	0.650528	2	DNA dependent Protein kinase substrate motif;ERK1,2 kinase substrate motif;G protein-coupled receptor kinase 1 substrate motif;GSK3 kinase substrate motif;GSK-3, ERK1, ERK2, CDK5 substrate motif;PKA kinase substrate motif;WW domain binding motif		ATP binding;kinase activity;molecular_function;protein serine/threonine kinase activity;transferase activity	cardiac muscle cell development;heart development;multicellular organism development;phosphorylation;protein phosphorylation	nucleus		0.00308976	103.14	30.944	103.14	0.88873	76125000	38922000	37203000	NaN	0.983613	1.05545	0.141672	2.19067	KGSQLSPQPQKKGLPSPQGSRKSAPSSRATL	UID1224
D3YUT2	D3YUT2	Alpha-protein kinase 3	Alpk3	S	1165	Alpk3(S 1165)	0.999927	-1.21481	-0.71442	NaN	0.0226164	-0.98839	-0.903549	NaN	0.0928839			0.0995039	-0.0358528			0.0239973	-0.0358527	3	b-Adrenergic Receptor kinase substrate motif;Casein kinase I substrate motif;Casein kinase II substrate motif;ERK1,2 kinase substrate motif;G protein-coupled receptor kinase 1 substrate motif;GSK3 kinase substrate motif;GSK-3, ERK1, ERK2, CDK5 substrate motif;PKA kinase substrate motif;PKC kinase substrate motif;WW domain binding motif		ATP binding;kinase activity;molecular_function;protein serine/threonine kinase activity;transferase activity	cardiac muscle cell development;heart development;multicellular organism development;phosphorylation;protein phosphorylation	nucleus		6.44e-07	87.24	68.659	87.24	-0.88119	291950000	170080000	121870000	NaN	0.916303	-0.0597874	0.915028	-0.162093	RAGSDGEANKAEERESPTVSPRGPRKGLTPG	UID6441
D3YUT2	D3YUT2	Alpha-protein kinase 3	Alpk3	S	1169	Alpk3(S 1169)	0.989141	-1.21481	-0.71442	NaN	0.0226164	-0.98839	-0.903549	NaN	0.0928839			0.0995039	-0.0358528			0.0239973	-0.0358527	3	ERK1,2 kinase substrate motif;G protein-coupled receptor kinase 1 substrate motif;Growth associated histone HI kinase substrate motif;GSK-3, ERK1, ERK2, CDK5 substrate motif;MAPKAPK2 kinase substrate motif;PKA kinase substrate motif;PKC kinase substrate motif;WW domain binding motif		ATP binding;kinase activity;molecular_function;protein serine/threonine kinase activity;transferase activity	cardiac muscle cell development;heart development;multicellular organism development;phosphorylation;protein phosphorylation	nucleus		6.44e-07	87.24	68.659	87.24	-0.88119	279460000	163390000	116070000	NaN	0.915804	-0.0597874	0.915615	-0.162093	DGEANKAEERESPTVSPRGPRKGLTPGSPGT	UID6442
A0A1D5RMI8	A0A1D5RMI8	Alstrom syndrome protein 1 homolog	Alms1	S	3259	Alms1(S 3259)	0.999961	-0.0416695	NaN	NaN	0.00115371	0.606632	NaN	0.54201	-0.0967766			0.225159	-0.275186			0.535793	-0.37088	2	G protein-coupled receptor kinase 1 substrate motif;GSK3 kinase substrate motif;NIMA kinase substrate motif;PKA kinase substrate motif;PKC kinase substrate motif		alpha-actinin binding	calcium-mediated signaling;cellular glucose homeostasis;cholesterol homeostasis;cilium assembly;endosomal transport;epithelial cell proliferation;establishment of planar polarity;fat cell differentiation;glucose homeostasis;inner ear receptor cell stereocilium organization;lipid metabolic process;negative regulation of apoptotic process;negative regulation of multicellular organism growth;ovulati…	cell projection;centriole;centrosome;cilium;cytoplasm;cytoskeleton;cytosol;intracellular;microtubule organizing center;spindle pole		0.00278969	102.89	36.873	102.89	-1.9018	51317000	27571000	23745000	NaN	1	-0.950399	0.768037	-0.581645	SKSLERGQSTGDFRKSKVFSPHQGGKSSQFK	UID5637
A0A1D5RMI8	A0A1D5RMI8	Alstrom syndrome protein 1 homolog	Alms1	S	3252	Alms1(S 3252)	0.817837	NaN	NaN	NaN	0.00115371	NaN	NaN	0.54201	-0.0493076			0	0.0504613			0	-0.245198	2	14-3-3 domain binding motif;Calmodulin-dependent protein kinase I substrate motif;Calmodulin-dependent protein kinase II substrate motif;Calmodulin-dependent protein kinase IV substrate motif;Casein kinase II substrate motif;Chk1 kinase substrate motif;PKA kinase substrate motif;PKC kinase substrate motif;Pyruvate dehydrogenase kinase substrate motif		alpha-actinin binding	calcium-mediated signaling;cellular glucose homeostasis;cholesterol homeostasis;cilium assembly;endosomal transport;epithelial cell proliferation;establishment of planar polarity;fat cell differentiation;glucose homeostasis;inner ear receptor cell stereocilium organization;lipid metabolic process;negative regulation of apoptotic process;negative regulation of multicellular organism growth;ovulati…	cell projection;centriole;centrosome;cilium;cytoplasm;cytoskeleton;cytosol;intracellular;microtubule organizing center;spindle pole		0.00278969	93.342	37.052	93.342	-1.4725	34096000	19849000	14247000	NaN	0.447225	0	1	0	GKQHRKWSKSLERGQSTGDFRKSKVFSPHQG	UID5636
Q3V1D3	Q3V1D3	AMP deaminase 1	Ampd1	Y	321	Ampd1(Y 321)	0.852134	0.263034	NaN	NaN	NaN	0.446574	0.142348	NaN	NaN			0	-0.18354			0	-0.0314265	3		Metabolism;Metabolism of nucleotides;Nucleotide salvage;Purine salvage	AMP deaminase activity;deaminase activity;hydrolase activity;metal ion binding;myosin heavy chain binding	IMP salvage;nucleotide metabolic process;purine ribonucleoside monophosphate biosynthetic process;response to organic substance	cellular_component	Purine metabolism	0.000571212	110.51	87.88	110.51	0.61611	12859000	5879300	6979500	NaN	0.457592	0	1	0	ACMNQKHLLRFIKKSYHIDADRVVYSTKEKS	UID5191
Q3V1D3	Q3V1D3	AMP deaminase 1	Ampd1	T	79	Ampd1(T 79)	0.99942	0.993203	0.359071	NaN	NaN	-0.447938	NaN	-2.22614	NaN			0	1.44114			0.778375	2.01318	2	G protein-coupled receptor kinase 1 substrate motif;PKA kinase substrate motif;PKC kinase substrate motif	Metabolism;Metabolism of nucleotides;Nucleotide salvage;Purine salvage	AMP deaminase activity;deaminase activity;hydrolase activity;metal ion binding;myosin heavy chain binding	IMP salvage;nucleotide metabolic process;purine ribonucleoside monophosphate biosynthetic process;response to organic substance	cellular_component	Purine metabolism	8.02e-07	145.19	145.19	145.19	0.96673	5664800	2361400	3303300	NaN	0.674017	1.92843	1	0	LSMDGRRKRRFQGRKTVNLSIPQSETSSTKL	UID4807
Q3V1D3	Q3V1D3	AMP deaminase 1	Ampd1	S	83	Ampd1(S 83)	0.999999	NaN	NaN	NaN	-1.37262	-0.537466	-1.12545	-1.01345	-2.98085			0	1.60823			0	0.041687	2	G protein-coupled receptor kinase 1 substrate motif;GSK3 kinase substrate motif	Metabolism;Metabolism of nucleotides;Nucleotide salvage;Purine salvage	AMP deaminase activity;deaminase activity;hydrolase activity;metal ion binding;myosin heavy chain binding	IMP salvage;nucleotide metabolic process;purine ribonucleoside monophosphate biosynthetic process;response to organic substance	cellular_component	Purine metabolism	2.76e-39	179.78	179.78	179.78	-0.020615	17669000	13203000	4465800	NaN	0.588905	0	1	0	GRRKRRFQGRKTVNLSIPQSETSSTKLSHIE	UID2785
Q99JP4	Q99JP4	Anaphase-promoting complex subunit CDC26	Cdc26	S	42	Cdc26(S 42)	0.920469	-0.163882	NaN	NaN	-0.167507	NaN	NaN	NaN	-0.190454			0	0.022947			0	0.0247594	2	Casein kinase II substrate motif	Activation of APC/C and APC/C:Cdc20 mediated degradation of mitotic proteins;Adaptive Immune System;Antigen processing: Ubiquitination & Proteasome degradation;APC/C:Cdc20 mediated degradation of Cyclin B;APC/C:Cdc20 mediated degradation of mitotic proteins;APC/C:Cdc20 mediated degradation of Securin;APC/C:Cdh1 mediated degradation of Cdc20 and other APC/C:Cdh1 targeted proteins in late mitosis/e…	molecular_function	anaphase-promoting complex-dependent catabolic process;cell cycle;cell division;protein K11-linked ubiquitination;protein ubiquitination;regulation of mitotic metaphase/anaphase transition	anaphase-promoting complex;nucleoplasm;nucleus	Cell cycle;Cell cycle - yeast;Meiosis - yeast;Oocyte meiosis;Progesterone-mediated oocyte maturation;Ubiquitin mediated proteolysis	5.93e-14	128.58	96.737	128.58	-0.41099	4863600	2738900	2124700	NaN	0.54182	0	1	0	EARKKQKEDVEGVGTSDGEGAAGLSSDPKSR	UID3591
Q9WV06	Q9WV06	Ankyrin repeat domain-containing protein 2	Ankrd2	S	52	Ankrd2(S 52)	1	NaN	NaN	-0.764959	-1.07646	NaN	NaN	-1.03599	-0.642076			0.0679671	-0.0816765			0.110222	-0.0816762	2	ERK1,2 kinase substrate motif;GSK-3, ERK1, ERK2, CDK5 substrate motif;WW domain binding motif		chromatin binding;protein binding;protein kinase B binding;RNA polymerase II sequence-specific DNA binding transcription factor binding;titin binding;transcription cofactor activity	negative regulation of myoblast differentiation;negative regulation of myotube differentiation;negative regulation of transcription by RNA polymerase II;regulation of cytokine production;regulation of intrinsic apoptotic signaling pathway by p53 class mediator;regulation of myoblast proliferation;regulation of transcription by RNA polymerase II;regulation of transcription from RNA polymerase II p…	cytoplasm;cytosol;euchromatin;I band;intracellular membrane-bounded organelle;myofibril;nucleus;PML body;sarcomere		0.00241819	110.55	78.219	94.673	1.0906	10181000	7471600	2709300	NaN	1	-0.232629	0.913332	-0.180418	MDMLVLEEEKRLGVQSPALQKVKGQERVRKT	UID3891
S4R2R5	S4R2R5	Ankyrin-2	Ank2	S	2076	Ank2(S 2076)	0.982333	NaN	0.502025	0.125519	-0.133401	0.246226	0.188907	-0.275559	-0.1908			0.886005	0.257198			0.330418	0.172521	4	ERK1,2 kinase substrate motif;G protein-coupled receptor kinase 1 substrate motif;GSK-3, ERK1, ERK2, CDK5 substrate motif;WW domain binding motif	Asparagine N-linked glycosylation;Axon guidance;COPI-mediated anterograde transport;Developmental Biology;ER to Golgi Anterograde Transport;Interaction between L1 and Ankyrins;L1CAM interactions;Membrane Trafficking;Metabolism of proteins;Post-translational protein modification;Transport to the Golgi and subsequent modification;Vesicle-mediated transport	ATPase binding;enzyme binding;ion channel binding;potassium channel regulator activity;protein binding;protein binding, bridging;protein kinase binding;spectrin binding;structural constituent of cytoskeleton	atrial cardiac muscle cell action potential;atrial cardiac muscle cell to AV node cell communication;atrial septum development;cardiac muscle contraction;cellular calcium ion homeostasis;cellular protein localization;cytoskeleton organization;endocytosis;nervous system development;paranodal junction assembly;positive regulation of calcium ion transmembrane transporter activity;positive regulation…	A band;apical plasma membrane;basolateral plasma membrane;cell junction;costamere;cytoplasm;cytoskeleton;early endosome;endosome;integral component of plasma membrane;intercalated disc;intracellular;lysosome;M band;membrane;membrane raft;mitochondrion;neuron projection;perinuclear region of cytoplasm;plasma membrane;postsynaptic density;postsynaptic membrane;recycling endosome;sarcolemma;synapse;…		0.00407976	55.337	28.596	43.476	1.0145	398070000	232210000	165860000	NaN	1	0.540142	0.360989	1.26651	EDTEKAQVHLDQVITSPFNTAFPLDYMKDEF	UID8592
S4R2R5	S4R2R5	Ankyrin-2	Ank2	T	2075	Ank2(T 2075)	0.993108	NaN	0.502025	0.125519	-0.133401	0.246226	0.188907	-0.275559	-0.1908			0.886005	0.257198			0.330418	0.172521	4		Asparagine N-linked glycosylation;Axon guidance;COPI-mediated anterograde transport;Developmental Biology;ER to Golgi Anterograde Transport;Interaction between L1 and Ankyrins;L1CAM interactions;Membrane Trafficking;Metabolism of proteins;Post-translational protein modification;Transport to the Golgi and subsequent modification;Vesicle-mediated transport	ATPase binding;enzyme binding;ion channel binding;potassium channel regulator activity;protein binding;protein binding, bridging;protein kinase binding;spectrin binding;structural constituent of cytoskeleton	atrial cardiac muscle cell action potential;atrial cardiac muscle cell to AV node cell communication;atrial septum development;cardiac muscle contraction;cellular calcium ion homeostasis;cellular protein localization;cytoskeleton organization;endocytosis;nervous system development;paranodal junction assembly;positive regulation of calcium ion transmembrane transporter activity;positive regulation…	A band;apical plasma membrane;basolateral plasma membrane;cell junction;costamere;cytoplasm;cytoskeleton;early endosome;endosome;integral component of plasma membrane;intercalated disc;intracellular;lysosome;M band;membrane;membrane raft;mitochondrion;neuron projection;perinuclear region of cytoplasm;plasma membrane;postsynaptic density;postsynaptic membrane;recycling endosome;sarcolemma;synapse;…		0.00407976	55.337	28.596	54.511	-1.078	337270000	187340000	149930000	NaN	1	0.540142	0.361983	1.26651	TEDTEKAQVHLDQVITSPFNTAFPLDYMKDE	UID10167
S4R2S8	S4R2S8	Ankyrin-3	Ank3	S	1885	Ank3(S 1885)	0.990911	0.0753272	NaN	NaN	-0.687962	0.0776532	NaN	NaN	-0.499585			0.307912	-0.0953515			0.0652645	-0.0953514	3	G protein-coupled receptor kinase 1 substrate motif	Asparagine N-linked glycosylation;Axon guidance;COPI-mediated anterograde transport;Developmental Biology;ER to Golgi Anterograde Transport;Interaction between L1 and Ankyrins;L1CAM interactions;Membrane Trafficking;Metabolism of proteins;Post-translational protein modification;Transport to the Golgi and subsequent modification;Vesicle-mediated transport	cadherin binding;cytoskeletal protein binding;ion channel binding;protein binding;protein binding, bridging;spectrin binding;structural constituent of cytoskeleton	axon guidance;axonogenesis;cellular response to magnesium ion;cytoskeleton organization;establishment of protein localization;Golgi to plasma membrane protein transport;magnesium ion homeostasis;maintenance of protein location in plasma membrane;membrane assembly;mitotic cytokinesis;negative regulation of delayed rectifier potassium channel activity;neuromuscular junction development;neuronal act…	axon;axon initial segment;basal plasma membrane;basolateral plasma membrane;bicellular tight junction;cell junction;cell projection;cell surface;costamere;cytoplasm;cytoskeleton;dendrite;intercalated disc;lateral plasma membrane;lysosome;membrane;neuromuscular junction;node of Ranvier;paranode region of axon;plasma membrane;postsynaptic membrane;sarcolemma;sarcoplasmic reticulum;spectrin-associat…		0.000838408	111.99	85.575	111.99	0.97144	20187000	11417000	8769800	NaN	1	-0.164828	0.788953	-0.493984	GKARLNLQEEEGSTRSEPKDLRNSESDSSSE	UID9179
S4R2S8	S4R2S8	Ankyrin-3	Ank3	S	1882	Ank3(S 1882)	0.97484	0.0753272	NaN	NaN	-0.69881	0.0776532	NaN	NaN	-0.499585			0.307534	-0.100775			0.0685447	-0.100776	3	Casein kinase I substrate motif;Casein kinase II substrate motif;PKA kinase substrate motif;PKC kinase substrate motif	Asparagine N-linked glycosylation;Axon guidance;COPI-mediated anterograde transport;Developmental Biology;ER to Golgi Anterograde Transport;Interaction between L1 and Ankyrins;L1CAM interactions;Membrane Trafficking;Metabolism of proteins;Post-translational protein modification;Transport to the Golgi and subsequent modification;Vesicle-mediated transport	cadherin binding;cytoskeletal protein binding;ion channel binding;protein binding;protein binding, bridging;spectrin binding;structural constituent of cytoskeleton	axon guidance;axonogenesis;cellular response to magnesium ion;cytoskeleton organization;establishment of protein localization;Golgi to plasma membrane protein transport;magnesium ion homeostasis;maintenance of protein location in plasma membrane;membrane assembly;mitotic cytokinesis;negative regulation of delayed rectifier potassium channel activity;neuromuscular junction development;neuronal act…	axon;axon initial segment;basal plasma membrane;basolateral plasma membrane;bicellular tight junction;cell junction;cell projection;cell surface;costamere;cytoplasm;cytoskeleton;dendrite;intercalated disc;lateral plasma membrane;lysosome;membrane;neuromuscular junction;node of Ranvier;paranode region of axon;plasma membrane;postsynaptic membrane;sarcolemma;sarcoplasmic reticulum;spectrin-associat…		0.000838408	98.421	84.316	77.66	-0.096586	19059000	10734000	8325000	NaN	1	-0.172908	0.791449	-0.507814	TADGKARLNLQEEEGSTRSEPKDLRNSESDS	UID9178
S4R2S8	S4R2S8	Ankyrin-3	Ank3	T	1883	Ank3(T 1883)	0.960816	0.0753272	NaN	NaN	-0.616547	NaN	NaN	NaN	NaN			0	NaN			0	NaN	3	Casein kinase I substrate motif;Casein kinase II substrate motif;G protein-coupled receptor kinase 1 substrate motif;MDC1 BRCT domain binding motif;Plk1 PBD domain binding motif	Asparagine N-linked glycosylation;Axon guidance;COPI-mediated anterograde transport;Developmental Biology;ER to Golgi Anterograde Transport;Interaction between L1 and Ankyrins;L1CAM interactions;Membrane Trafficking;Metabolism of proteins;Post-translational protein modification;Transport to the Golgi and subsequent modification;Vesicle-mediated transport	cadherin binding;cytoskeletal protein binding;ion channel binding;protein binding;protein binding, bridging;spectrin binding;structural constituent of cytoskeleton	axon guidance;axonogenesis;cellular response to magnesium ion;cytoskeleton organization;establishment of protein localization;Golgi to plasma membrane protein transport;magnesium ion homeostasis;maintenance of protein location in plasma membrane;membrane assembly;mitotic cytokinesis;negative regulation of delayed rectifier potassium channel activity;neuromuscular junction development;neuronal act…	axon;axon initial segment;basal plasma membrane;basolateral plasma membrane;bicellular tight junction;cell junction;cell projection;cell surface;costamere;cytoplasm;cytoskeleton;dendrite;intercalated disc;lateral plasma membrane;lysosome;membrane;neuromuscular junction;node of Ranvier;paranode region of axon;plasma membrane;postsynaptic membrane;sarcolemma;sarcoplasmic reticulum;spectrin-associat…		0.00146076	111.99	85.575	111.99	0.97144	8159100	4704900	3454200	NaN	0.371559	0	0.977212	0	ADGKARLNLQEEEGSTRSEPKDLRNSESDSS	UID10279
F8WIT2	F8WIT2	Annexin;Annexin A6	Anxa6	S	652	Anxa6(S 652)	0.986768	-0.0637408	NaN	-0.187724	0.29007	-0.0600062	0.0440444	0.00273846	0.562572			0.722174	-0.155566			0.240335	-0.124468	3			calcium ion binding;calcium-dependent phospholipid binding;calcium-dependent protein binding;cholesterol binding;GTP binding;ligand-gated ion channel activity;lipid binding;protein homodimerization activity	apoptotic signaling pathway;calcium ion transport;ion transmembrane transport;mitochondrial calcium ion homeostasis;protein homooligomerization;regulation of muscle contraction	cytoplasm;cytosol;late endosome membrane;lysosomal membrane;melanosome;mitochondrion;perinuclear region of cytoplasm		2.82e-24	167.35	139.32	87.138	-0.46151	24832000	12288000	12544000	NaN	1	-0.404597	0.567128	-0.866548	EKYDKSLHQAIEGDTSGDFMKALLALCGGED	UID1871
Q9Z1T1	Q9Z1T1	AP-3 complex subunit beta-1	Ap3b1	S	276	Ap3b1(S 276)	1	-0.294862	-0.332571	-0.0638464	-0.287026	-0.513214	-0.284036	-0.130697	-0.152147			0.118562	0.0254472			0.0862251	0.0254472	2	b-Adrenergic Receptor kinase substrate motif;BARD1 BRCT domain binding motif;Casein kinase II substrate motif;G protein-coupled receptor kinase 1 substrate motif	Clathrin derived vesicle budding;Golgi Associated Vesicle Biogenesis;Membrane Trafficking;trans-Golgi Network Vesicle Budding;Vesicle-mediated transport	GTP-dependent protein binding;protein phosphatase binding	anterograde axonal transport;anterograde synaptic vesicle transport;antigen processing and presentation;antigen processing and presentation, exogenous lipid antigen via MHC class Ib;blood coagulation;intracellular protein transport;melanosome organization;positive regulation of NK T cell differentiation;protein targeting to lysosome;protein transport;vesicle-mediated transport;zinc ion transport	AP-3 adaptor complex;axon cytoplasm;clathrin adaptor complex;clathrin-coated vesicle membrane;cytoplasmic vesicle;Golgi apparatus;membrane;membrane coat;trans-Golgi network	Lysosome	4.36e-107	246.75	217.13	168.68	1.1509	51239000	27781000	23458000	NaN	0.969482	0.122935	0.921401	0.144231	REDGGLEDNEKNFYESEEEEEEKEKSSRKKS	UID3898
O35841	O35841	Apoptosis inhibitor 5	Api5	S	464	Api5(S 464)	0.999954	-0.16288	-0.216401	NaN	-0.247337	-0.29343	-0.135523	NaN	0.224534			0.293465	-0.140733			0.380982	-0.140733	2	Cdc2 kinase substrate motif;CDK kinase substrate motif;CDK1,2,4,6 kinase substrate motif;ERK1,2 kinase substrate motif;GSK-3, ERK1, ERK2, CDK5 substrate motif;WW domain binding motif		fibroblast growth factor binding	apoptotic process;negative regulation of apoptotic process;negative regulation of fibroblast apoptotic process	cytoplasm;nuclear speck;nucleus;spliceosomal complex		3.48e-08	124.99	102.55	106.87	0.64061	44599000	23948000	20651000	NaN	1	-0.551366	0.765074	-0.509053	VEIGQKRTSEDTSSGSPPKKSPGGPKRDARQ	UID2023
E9QJU8	E9QJU8	Apoptosis-stimulating of p53 protein 2	Trp53bp2;Tp53bp2	S	485	Trp53bp2;Tp53bp2(S 485)	0.999237	NaN	NaN	-0.130602	-0.763881	NaN	NaN	-0.0802862	-0.236571			0.357103	-0.288813			0.328566	-0.288813	2	AMP-activated protein kinase substrate motif;Calmodulin-dependent protein kinase II substrate motif;Casein kinase II substrate motif;Chk1 kinase substrate motif;PKA kinase substrate motif;PKC kinase substrate motif;Pyruvate dehydrogenase kinase substrate motif	Gene expression (Transcription);Generic Transcription Pathway;Regulation of TP53 Activity;Regulation of TP53 Activity through Association with Co-factors;RNA Polymerase II Transcription;Transcriptional Regulation by TP53	identical protein binding;NF-kappaB binding;p53 binding;SH3 domain binding	apoptotic process;cell cycle;central nervous system development;embryo development ending in birth or egg hatching;heart development;intrinsic apoptotic signaling pathway by p53 class mediator;positive regulation of execution phase of apoptosis;positive regulation of neuron death;response to ionizing radiation	cell junction;cytoplasm;cytosol;nucleus;perinuclear region of cytoplasm		2.36e-07	144.5	119.79	144.5	0.37453	8410900	5012500	3398500	NaN	1	-0.677743	0.658296	-0.853221	QCAAPPSFGTLRKNQSSEDILRDAQAVNKNV	UID1651
F6RJ39	F6RJ39	Apoptotic chromatin condensation inducer in the nucleus	Acin1	S	437	Acin1(S 437)	0.999995	-0.487055	-0.408608	-0.0950651	-0.527096	-0.476358	-0.612042	-0.270852	-0.529572			0.703655	0.09275			0.322582	0.0927499	3	b-Adrenergic Receptor kinase substrate motif;ERK1,2 kinase substrate motif;GSK-3, ERK1, ERK2, CDK5 substrate motif;PKA kinase substrate motif;PKC kinase substrate motif;WW domain binding motif	Apoptosis;Apoptotic cleavage of cellular proteins;Apoptotic execution phase;Programmed Cell Death	nucleic acid binding	apoptotic chromosome condensation;apoptotic process;erythrocyte differentiation;mRNA processing;negative regulation of mRNA splicing, via spliceosome;positive regulation of apoptotic process;positive regulation of monocyte differentiation;RNA splicing	ASAP complex;cytosol;exon-exon junction complex;nuclear speck;nucleolus;nucleoplasm;nucleus;plasma membrane	mRNA surveillance pathway;RNA transport;Spliceosome	2.56e-29	167.14	148.15	132.66	-0.66119	97817000	59850000	37967000	NaN	1	0.417856	0.686882	0.593521	RSLSPLSGTTDTKAESPAGRVSDESVLPLAQ	UID1733
F6RJ39	F6RJ39	Apoptotic chromatin condensation inducer in the nucleus	Acin1	S	937	Acin1(S 937)	1	NaN	-0.214609	NaN	-0.0611798	-0.351958	0.0973411	NaN	0.0538064			0.560389	-0.213468			0.131957	-0.0709573	3	Cdc2 kinase substrate motif;CDK kinase substrate motif;CDK1,2,4,6 kinase substrate motif;DNA dependent Protein kinase substrate motif;ERK1,2 kinase substrate motif;GSK-3, ERK1, ERK2, CDK5 substrate motif;WW domain binding motif	Apoptosis;Apoptotic cleavage of cellular proteins;Apoptotic execution phase;Programmed Cell Death	nucleic acid binding	apoptotic chromosome condensation;apoptotic process;erythrocyte differentiation;mRNA processing;negative regulation of mRNA splicing, via spliceosome;positive regulation of apoptotic process;positive regulation of monocyte differentiation;RNA splicing	ASAP complex;cytosol;exon-exon junction complex;nuclear speck;nucleolus;nucleoplasm;nucleus;plasma membrane	mRNA surveillance pathway;RNA transport;Spliceosome	1.27e-08	110.61	93.05	107.63	-0.0033886	135730000	68876000	66857000	NaN	1	-0.241892	0.567565	-1.0755	VSITIDDPVRTAQVPSPPRGKISNIVHISNL	UID1736
F6RJ39	F6RJ39	Apoptotic chromatin condensation inducer in the nucleus	Acin1	S	337	Acin1(S 337)	1	-0.290515	NaN	NaN	0.100843	-0.547573	NaN	NaN	0.321813			0.0213492	0.018044			0.0117782	0.0180442	2	DNA dependent Protein kinase substrate motif;ERK1,2 kinase substrate motif;GSK-3, ERK1, ERK2, CDK5 substrate motif;MAPKAPK2 kinase substrate motif;WW domain binding motif	Apoptosis;Apoptotic cleavage of cellular proteins;Apoptotic execution phase;Programmed Cell Death	nucleic acid binding	apoptotic chromosome condensation;apoptotic process;erythrocyte differentiation;mRNA processing;negative regulation of mRNA splicing, via spliceosome;positive regulation of apoptotic process;positive regulation of monocyte differentiation;RNA splicing	ASAP complex;cytosol;exon-exon junction complex;nuclear speck;nucleolus;nucleoplasm;nucleus;plasma membrane	mRNA surveillance pathway;RNA transport;Spliceosome	1.44e-64	203.53	157.39	119.48	-1.8736	51215000	25816000	25398000	NaN	0.90387	0.0312884	0.980609	0.0532249	EVKSSQSLEEKSQSPSPPPLPEDLEKAPVVL	UID6961
F6RJ39	F6RJ39	Apoptotic chromatin condensation inducer in the nucleus	Acin1	S	335	Acin1(S 335)	1	-0.262521	NaN	NaN	0.0639171	-0.524272	NaN	NaN	0.295018			0.0175207	0.0153251			0.0108027	0.0153252	2	Casein kinase II substrate motif;ERK1,2 kinase substrate motif;G protein-coupled receptor kinase 1 substrate motif;GSK-3, ERK1, ERK2, CDK5 substrate motif;PKA kinase substrate motif;PKC kinase substrate motif;WW domain binding motif	Apoptosis;Apoptotic cleavage of cellular proteins;Apoptotic execution phase;Programmed Cell Death	nucleic acid binding	apoptotic chromosome condensation;apoptotic process;erythrocyte differentiation;mRNA processing;negative regulation of mRNA splicing, via spliceosome;positive regulation of apoptotic process;positive regulation of monocyte differentiation;RNA splicing	ASAP complex;cytosol;exon-exon junction complex;nuclear speck;nucleolus;nucleoplasm;nucleus;plasma membrane	mRNA surveillance pathway;RNA transport;Spliceosome	4.85e-75	212.34	174.57	119.48	-1.8736	57441000	29043000	28398000	NaN	0.901778	0.0283294	0.984031	0.0442376	ENEVKSSQSLEEKSQSPSPPPLPEDLEKAPV	UID6960
F6RJ39	F6RJ39	Apoptotic chromatin condensation inducer in the nucleus	Acin1	S	601	Acin1(S 601)	0.999999	-0.0774367	-0.181149	NaN	0.207768	-0.19024	NaN	NaN	0.329755			0.0109457	-0.00459186			0.126695	-0.0866971	2	Casein kinase II substrate motif;MAPKAPK2 kinase substrate motif;PKA kinase substrate motif;PKC kinase substrate motif	Apoptosis;Apoptotic cleavage of cellular proteins;Apoptotic execution phase;Programmed Cell Death	nucleic acid binding	apoptotic chromosome condensation;apoptotic process;erythrocyte differentiation;mRNA processing;negative regulation of mRNA splicing, via spliceosome;positive regulation of apoptotic process;positive regulation of monocyte differentiation;RNA splicing	ASAP complex;cytosol;exon-exon junction complex;nuclear speck;nucleolus;nucleoplasm;nucleus;plasma membrane	mRNA surveillance pathway;RNA transport;Spliceosome	2.81e-18	157.9	131.98	157.9	0.31975	49370000	25906000	23464000	NaN	1	-0.251203	0.989151	-0.0211222	RSRSRSRSASSSSRKSLSPGVSRDSNTSYTE	UID6957
F6RJ39	F6RJ39	Apoptotic chromatin condensation inducer in the nucleus	Acin1	S	603	Acin1(S 603)	0.999996	-0.0774367	-0.181149	NaN	0.207768	-0.19024	NaN	NaN	0.329755			0.0109457	-0.00459186			0.126695	-0.0866971	2	ERK1,2 kinase substrate motif;G protein-coupled receptor kinase 1 substrate motif;GSK3 kinase substrate motif;GSK-3, ERK1, ERK2, CDK5 substrate motif;PKA kinase substrate motif;PKC kinase substrate motif;WW domain binding motif	Apoptosis;Apoptotic cleavage of cellular proteins;Apoptotic execution phase;Programmed Cell Death	nucleic acid binding	apoptotic chromosome condensation;apoptotic process;erythrocyte differentiation;mRNA processing;negative regulation of mRNA splicing, via spliceosome;positive regulation of apoptotic process;positive regulation of monocyte differentiation;RNA splicing	ASAP complex;cytosol;exon-exon junction complex;nuclear speck;nucleolus;nucleoplasm;nucleus;plasma membrane	mRNA surveillance pathway;RNA transport;Spliceosome	2.81e-18	157.9	131.98	157.9	0.31975	49370000	25906000	23464000	NaN	1	-0.251203	0.989515	-0.0211222	RSRSRSASSSSRKSLSPGVSRDSNTSYTETK	UID6958
F6RJ39	F6RJ39	Apoptotic chromatin condensation inducer in the nucleus	Acin1	S	333	Acin1(S 333)	1	-0.318506	NaN	NaN	-0.729603	-0.570893	NaN	NaN	-0.488734			0.00650336	0.005759			0.00851934	0.00575949	2	ATM kinase substrate motif;Casein kinase I substrate motif;Casein kinase II substrate motif;DNA dependent Protein kinase substrate motif;G protein-coupled receptor kinase 1 substrate motif;GSK3 kinase substrate motif	Apoptosis;Apoptotic cleavage of cellular proteins;Apoptotic execution phase;Programmed Cell Death	nucleic acid binding	apoptotic chromosome condensation;apoptotic process;erythrocyte differentiation;mRNA processing;negative regulation of mRNA splicing, via spliceosome;positive regulation of apoptotic process;positive regulation of monocyte differentiation;RNA splicing	ASAP complex;cytosol;exon-exon junction complex;nuclear speck;nucleolus;nucleoplasm;nucleus;plasma membrane	mRNA surveillance pathway;RNA transport;Spliceosome	1.34e-10	149.41	73.315	119.48	-1.8736	20537000	10118000	10419000	NaN	0.897078	0.0186022	0.990518	0.0166144	QEENEVKSSQSLEEKSQSPSPPPLPEDLEKA	UID6959
F6RJ39	F6RJ39	Apoptotic chromatin condensation inducer in the nucleus	Acin1	S	335	Acin1(S 335)	1	0.0323829	NaN	NaN	-0.180937	NaN	NaN	NaN	-0.0434526			0	-0.137484			0	-0.0308243	2	Casein kinase II substrate motif;ERK1,2 kinase substrate motif;G protein-coupled receptor kinase 1 substrate motif;GSK-3, ERK1, ERK2, CDK5 substrate motif;PKA kinase substrate motif;PKC kinase substrate motif;WW domain binding motif	Apoptosis;Apoptotic cleavage of cellular proteins;Apoptotic execution phase;Programmed Cell Death	nucleic acid binding	apoptotic chromosome condensation;apoptotic process;erythrocyte differentiation;mRNA processing;negative regulation of mRNA splicing, via spliceosome;positive regulation of apoptotic process;positive regulation of monocyte differentiation;RNA splicing	ASAP complex;cytosol;exon-exon junction complex;nuclear speck;nucleolus;nucleoplasm;nucleus;plasma membrane	mRNA surveillance pathway;RNA transport;Spliceosome	4.85e-75	212.34	174.57	119.48	-1.8736	57441000	29043000	28398000	NaN	0.669437	0	0.975537	0	ENEVKSSQSLEEKSQSPSPPPLPEDLEKAPV	UID1740
F6RJ39	F6RJ39	Apoptotic chromatin condensation inducer in the nucleus	Acin1	S	784	Acin1(S 784)	0.998059	NaN	NaN	NaN	NaN	-0.0602919	NaN	-0.173157	NaN			0	NaN			0	NaN	2	Casein kinase II substrate motif	Apoptosis;Apoptotic cleavage of cellular proteins;Apoptotic execution phase;Programmed Cell Death	nucleic acid binding	apoptotic chromosome condensation;apoptotic process;erythrocyte differentiation;mRNA processing;negative regulation of mRNA splicing, via spliceosome;positive regulation of apoptotic process;positive regulation of monocyte differentiation;RNA splicing	ASAP complex;cytosol;exon-exon junction complex;nuclear speck;nucleolus;nucleoplasm;nucleus;plasma membrane	mRNA surveillance pathway;RNA transport;Spliceosome	4.5e-05	131.41	108.39	131.41	1.139	1784000	863790	920230	NaN	0.669684	0	0.975186	0	KISVVSATKGVQAGNSDTEGGQPGRKRRWGA	UID1735
Q5F258	Q5F258	ARF GTPase-activating protein GIT1	Git1	S	592	Git1(S 592)	0.999227	0.224164	NaN	0.669934	0.799668	-0.58329	NaN	0.346304	0.207893			1.26309	0.574286			0.783823	0.574286	3	14-3-3 domain binding motif;Calmodulin-dependent protein kinase II substrate motif;Calmodulin-dependent protein kinase IV substrate motif;Casein kinase II substrate motif;Chk1 kinase substrate motif;G protein-coupled receptor kinase 1 substrate motif;GSK3 kinase substrate motif;MAPKAPK2 kinase substrate motif;PKA kinase substrate motif;PKC kinase substrate motif;Pyruvate dehydrogenase kinase subs…	Axon guidance;Developmental Biology;EPH-Ephrin signaling;Ephrin signaling	GTPase activator activity;metal ion binding;protein binding;protein-containing complex binding	dendritic spine development;ephrin receptor signaling pathway;immunological synapse formation;positive regulation of GTPase activity;regulation of cytokinesis	cytoplasm;cytosol;focal adhesion	Endocytosis;Epithelial cell signaling in Helicobacter pylori infection;Regulation of actin cytoskeleton	2.63e-96	202.44	184.98	165.34	1.4725	144080000	73678000	70406000	NaN	0.840645	1.31125	0.115114	2.39344	SQEGSRHASKLSRHGSGADSDYENTQSGDPL	UID2856
Q5F258	Q5F258	ARF GTPase-activating protein GIT1	Git1	S	592	Git1(S 592)	0.999227	-0.313656	NaN	NaN	-0.310486	-0.676757	NaN	-0.624977	-0.403408			0.467878	0.228011			1.00584	0.25631	3	14-3-3 domain binding motif;Calmodulin-dependent protein kinase II substrate motif;Calmodulin-dependent protein kinase IV substrate motif;Casein kinase II substrate motif;Chk1 kinase substrate motif;G protein-coupled receptor kinase 1 substrate motif;GSK3 kinase substrate motif;MAPKAPK2 kinase substrate motif;PKA kinase substrate motif;PKC kinase substrate motif;Pyruvate dehydrogenase kinase subs…	Axon guidance;Developmental Biology;EPH-Ephrin signaling;Ephrin signaling	GTPase activator activity;metal ion binding;protein binding;protein-containing complex binding	dendritic spine development;ephrin receptor signaling pathway;immunological synapse formation;positive regulation of GTPase activity;regulation of cytokinesis	cytoplasm;cytosol;focal adhesion	Endocytosis;Epithelial cell signaling in Helicobacter pylori infection;Regulation of actin cytoskeleton	2.63e-96	202.44	184.98	165.34	1.4725	144080000	73678000	70406000	NaN	0.93005	1.2309	0.605804	0.969892	SQEGSRHASKLSRHGSGADSDYENTQSGDPL	UID8076
Q5F258	Q5F258	ARF GTPase-activating protein GIT1	Git1	S	596	Git1(S 596)	0.995354	-0.30893	NaN	NaN	-0.310486	-0.676757	NaN	-0.624977	-0.301017			0.287026	0.179179			0.627826	0.224542	3	b-Adrenergic Receptor kinase substrate motif;Casein kinase II substrate motif;MAPKAPK2 kinase substrate motif	Axon guidance;Developmental Biology;EPH-Ephrin signaling;Ephrin signaling	GTPase activator activity;metal ion binding;protein binding;protein-containing complex binding	dendritic spine development;ephrin receptor signaling pathway;immunological synapse formation;positive regulation of GTPase activity;regulation of cytokinesis	cytoplasm;cytosol;focal adhesion	Endocytosis;Epithelial cell signaling in Helicobacter pylori infection;Regulation of actin cytoskeleton	8.88e-27	128.82	110.55	128.82	0.27498	51914000	28511000	23403000	NaN	1	0.891804	0.744486	0.620753	SRHASKLSRHGSGADSDYENTQSGDPLLGLE	UID8077
A0A087WRL1	A0A087WRL1	Arf-GAP domain and FG repeat-containing protein 1	Agfg1	S	112	Agfg1(S 112)	0.996835	-2.04907	NaN	NaN	-2.07109	NaN	NaN	-0.56077	-0.515233			0	-1.55586		+	3.55913	-1.52208	2	ERK1,2 kinase substrate motif;GSK-3, ERK1, ERK2, CDK5 substrate motif;WW domain binding motif	Cargo recognition for clathrin-mediated endocytosis;Clathrin-mediated endocytosis;Membrane Trafficking;Vesicle-mediated transport	DNA binding;GTPase activator activity;metal ion binding	acrosome assembly;cell differentiation;intermediate filament organization;multicellular organism development;positive regulation of GTPase activity;spermatid nucleus differentiation;spermatogenesis	cell projection;cytoplasmic vesicle;intracellular membrane-bounded organelle;neuronal cell body;nucleus		4.68e-90	205.53	205.53	174.79	-0.76392	35236000	25291000	9945600	NaN	0.237632	-12.1483	0.998126	0	ESAPALHLNKGTPSQSPVVGRSQGQQQEKKQ	UID5229
A0A087WRL1	A0A087WRL1	Arf-GAP domain and FG repeat-containing protein 1	Agfg1	T	108	Agfg1(T 108)	0.997427	-2.04907	NaN	NaN	-1.97693	NaN	NaN	-0.56077	-0.62311			0	-1.35382		+	2.94944	-1.42106	3	G protein-coupled receptor kinase 1 substrate motif;GSK-3, ERK1, ERK2, CDK5 substrate motif;PKA kinase substrate motif;PKC kinase substrate motif;WW domain binding motif	Cargo recognition for clathrin-mediated endocytosis;Clathrin-mediated endocytosis;Membrane Trafficking;Vesicle-mediated transport	DNA binding;GTPase activator activity;metal ion binding	acrosome assembly;cell differentiation;intermediate filament organization;multicellular organism development;positive regulation of GTPase activity;spermatid nucleus differentiation;spermatogenesis	cell projection;cytoplasmic vesicle;intracellular membrane-bounded organelle;neuronal cell body;nucleus		1.18e-74	198.85	137.91	80.412	-1.0864	27377000	20622000	6755500	NaN	0.265042	-9.62312	0.98254	0	SLLGESAPALHLNKGTPSQSPVVGRSQGQQQ	UID9195
A0A087WRL1	A0A087WRL1	Arf-GAP domain and FG repeat-containing protein 1	Agfg1	S	112	Agfg1(S 112)	0.996835	NaN	NaN	NaN	-0.458168	NaN	NaN	-0.120749	-0.232243			0	-0.225925			0	-0.281672	2	ERK1,2 kinase substrate motif;GSK-3, ERK1, ERK2, CDK5 substrate motif;WW domain binding motif	Cargo recognition for clathrin-mediated endocytosis;Clathrin-mediated endocytosis;Membrane Trafficking;Vesicle-mediated transport	DNA binding;GTPase activator activity;metal ion binding	acrosome assembly;cell differentiation;intermediate filament organization;multicellular organism development;positive regulation of GTPase activity;spermatid nucleus differentiation;spermatogenesis	cell projection;cytoplasmic vesicle;intracellular membrane-bounded organelle;neuronal cell body;nucleus		4.68e-90	205.53	205.53	174.79	-0.76392	35236000	25291000	9945600	NaN	0.890722	0	0.975076	0	ESAPALHLNKGTPSQSPVVGRSQGQQQEKKQ	UID9
A0A087WRL1	A0A087WRL1	Arf-GAP domain and FG repeat-containing protein 1	Agfg1	S	110	Agfg1(S 110)	0.949767	-0.676757	NaN	NaN	-0.602591	-0.480901	NaN	NaN	NaN			0	-0.195856			0	-0.158773	2	ATM kinase substrate motif;Casein kinase II substrate motif;DNA dependent Protein kinase substrate motif;PKA kinase substrate motif	Cargo recognition for clathrin-mediated endocytosis;Clathrin-mediated endocytosis;Membrane Trafficking;Vesicle-mediated transport	DNA binding;GTPase activator activity;metal ion binding	acrosome assembly;cell differentiation;intermediate filament organization;multicellular organism development;positive regulation of GTPase activity;spermatid nucleus differentiation;spermatogenesis	cell projection;cytoplasmic vesicle;intracellular membrane-bounded organelle;neuronal cell body;nucleus		7.89e-30	170.92	148.82	170.92	-2.7792	17237000	9809400	7427200	NaN	0.891159	0	0.975727	0	LGESAPALHLNKGTPSQSPVVGRSQGQQQEK	UID8
E9QMJ1	E9QMJ1	Arf-GAP with SH3 domain, ANK repeat and PH domain-containing protein 1	Asap1	S	819	Asap1(S 819)	0.976541	NaN	NaN	-0.000577203	-0.162493	NaN	NaN	0.436162	-0.13397			0.338678	-0.232631			0.288472	-0.232631	3	14-3-3 domain binding motif;Calmodulin-dependent protein kinase II substrate motif;G protein-coupled receptor kinase 1 substrate motif;GSK3 kinase substrate motif;PKA kinase substrate motif;PKC kinase substrate motif	Cargo trafficking to the periciliary membrane;Cilium Assembly;Organelle biogenesis and maintenance;VxPx cargo-targeting to cilium	cadherin binding;GTPase activator activity;metal ion binding;phosphatidylinositol-3,4,5-trisphosphate binding;phosphatidylinositol-4,5-bisphosphate binding;phosphatidylserine binding;protein binding	cell projection organization;cilium assembly;negative regulation of dendritic spine development;positive regulation of GTPase activity;positive regulation of membrane tubulation;positive regulation of podosome assembly	cell projection membrane;cytoplasm;cytosol;dendritic spine;membrane;podosome	Endocytosis;Fc gamma R-mediated phagocytosis	3.65e-07	87.352	70.823	69.331	2.0041	22172000	12072000	10100000	NaN	1	-0.586949	0.677175	-0.764962	KKRPPPPPPGHKRTLSDPPSPLPHGPPNKGA	UID1698
A2A7T3	A2A7T3	Arginine-glutamic acid dipeptide repeats protein	Rere	S	388	Rere(S 388)	0.999999	-0.21424	-0.413403	NaN	-0.111851	-0.220446	-0.299365	0.014641	-0.147905			0.18444	-0.023926			0.321248	-0.0832293	2	Casein kinase II substrate motif;PKA kinase substrate motif;PKC kinase substrate motif		chromatin binding;DNA binding;DNA binding transcription factor activity;metal ion binding;protein binding;RNA polymerase II transcription coactivator activity;RNA polymerase II transcription corepressor activity;sequence-specific DNA binding;zinc ion binding	branching morphogenesis of a nerve;cerebellar granule cell precursor proliferation;cerebellar Purkinje cell layer maturation;cerebellum development;chromatin remodeling;dendrite morphogenesis;multicellular organism development;negative regulation of nucleic acid-templated transcription;negative regulation of transcription by RNA polymerase II;positive regulation of transcription by RNA polymerase…	histone deacetylase complex;nucleus;PML body		1.27e-46	197.94	174.41	197.94	0.50095	37692000	20447000	17245000	NaN	1	-0.399385	0.915786	-0.16402	ASPLKSTKRQREKVASDTEDTDRITSKKTKT	UID474
Q922M7	Q922M7	Ashwin		S	189	(S 189)	1	NaN	NaN	-0.00252692	0.151469	NaN	NaN	1.13231	1.24574		+	1.93614	-1.11455		+	2.13778	-1.11456	2	ERK1, ERK2, SAPK, CDK5 and GSK3 kinase substrate motif;ERK1,2 kinase substrate motif;G protein-coupled receptor kinase 1 substrate motif;Growth associated histone HI kinase substrate motif;GSK3 kinase substrate motif;GSK-3, ERK1, ERK2, CDK5 substrate motif;WW domain binding motif		molecular_function	biological_process;embryonic morphogenesis	tRNA-splicing ligase complex		6.3e-38	196.65	132.07	147.6	1.0841	19611000	12310000	7301300	NaN	0.338301	-5.69727	0.0552045	-9.2661	NHDLMNRKSPSGPVKSPPLSPVGTTPVKLKR	UID3560
Q922M7	Q922M7	Ashwin		S	189	(S 189)	1	-1.36721	NaN	NaN	-0.42194	-2.12073	NaN	-1.03718	-1.0245			1.15133	0.67804			0.340078	0.499562	2	ERK1, ERK2, SAPK, CDK5 and GSK3 kinase substrate motif;ERK1,2 kinase substrate motif;G protein-coupled receptor kinase 1 substrate motif;Growth associated histone HI kinase substrate motif;GSK3 kinase substrate motif;GSK-3, ERK1, ERK2, CDK5 substrate motif;WW domain binding motif		molecular_function	biological_process;embryonic morphogenesis	tRNA-splicing ligase complex		6.3e-38	196.65	132.07	147.6	1.0841	19611000	12310000	7301300	NaN	1	0.727587	0.141242	3.86392	NHDLMNRKSPSGPVKSPPLSPVGTTPVKLKR	UID8780
Q922M7	Q922M7	Ashwin		S	193	(S 193)	0.999999	-1.36721	NaN	NaN	-0.42194	-2.12073	NaN	-1.03718	-1.0245			1.15133	0.67804			0.340078	0.499562	2	ERK1,2 kinase substrate motif;G protein-coupled receptor kinase 1 substrate motif;GSK-3, ERK1, ERK2, CDK5 substrate motif;MAPKAPK2 kinase substrate motif;WW domain binding motif		molecular_function	biological_process;embryonic morphogenesis	tRNA-splicing ligase complex		6.3e-38	196.65	132.07	171.52	0.32392	16331000	10725000	5605300	NaN	1	0.727587	0.143204	3.86392	MNRKSPSGPVKSPPLSPVGTTPVKLKRAAPK	UID8781
P05201	P05201	Aspartate aminotransferase, cytoplasmic	Got1	T	403	Got1(T 403)	0.989436	NaN	NaN	NaN	0.817951	NaN	NaN	0.116764	0.778293			0	0.039658			0	0.370422	2		Amino acid synthesis and interconversion (transamination);Gluconeogenesis;Glucose metabolism;Metabolism;Metabolism of amino acids and derivatives;Metabolism of carbohydrates	carboxylic acid binding;catalytic activity;L-aspartate:2-oxoglutarate aminotransferase activity;L-cysteine:2-oxoglutarate aminotransferase activity;phosphatidylserine decarboxylase activity;pyridoxal phosphate binding;transaminase activity;transferase activity	2-oxoglutarate metabolic process;aspartate biosynthetic process;aspartate catabolic process;aspartate metabolic process;biosynthetic process;cellular amino acid biosynthetic process;cellular amino acid metabolic process;cellular response to insulin stimulus;cellular response to mechanical stimulus;dicarboxylic acid metabolic process;fatty acid homeostasis;glutamate catabolic process to 2-oxogluta…	axon terminus;cytoplasm;cytosol;lysosome;mitochondrion;nucleoplasm	Alanine, aspartate and glutamate metabolism;Arginine and proline metabolism;Cysteine and methionine metabolism;Phenylalanine metabolism;Phenylalanine, tyrosine and tryptophan biosynthesis;Tyrosine metabolism	3.26e-49	191.73	113.04	160.2	1.3607	6110400	2640000	3470400	NaN	0.481235	0	1	0	INMCGLTTKNLDYVATSIHEAVTKIQ_____	UID4636
Q922B2	Q922B2	Aspartate--tRNA ligase, cytoplasmic	Dars	S	249	Dars(S 249)	0.999888	NaN	NaN	0.904735	0.0851526	NaN	NaN	0.440421	0.223917			0.164385	0.162775			0.131983	0.162775	2	ERK1,2 kinase substrate motif;GSK-3, ERK1, ERK2, CDK5 substrate motif;WW domain binding motif		aminoacyl-tRNA ligase activity;aspartate-tRNA ligase activity;ATP binding;ligase activity;nucleic acid binding;nucleotide binding	aspartyl-tRNA aminoacylation;translation;tRNA aminoacylation for protein translation	aminoacyl-tRNA synthetase multienzyme complex;cytoplasm;cytosol	Aminoacyl-tRNA biosynthesis	4.97e-07	160.38	109.35	160.38	1.0914	2372100	1258500	1113600	NaN	1	0.310729	0.841023	0.405377	VFTVSYFKNNAYLAQSPQLYKQMCICADFEK	UID3559
Q62048	Q62048	Astrocytic phosphoprotein PEA-15	Pea15	S	116	Pea15(S 116)	1	-0.462436	-0.588704	-0.120451	-0.360342	-0.766529	-0.529843	-0.159492	-0.36099			0.356713	0.0712303			0.169743	0.0712306	3	14-3-3 domain binding motif;AMP-activated protein kinase substrate motif;BARD1 BRCT domain binding motif;Calmodulin-dependent protein kinase I substrate motif;Calmodulin-dependent protein kinase II substrate motif;Calmodulin-dependent protein kinase IV substrate motif;Casein kinase II substrate motif;Chk1 kinase substrate motif;DNA dependent Protein kinase substrate motif;G protein-coupled recept…	MAPK family signaling cascades;MAPK1/MAPK3 signaling;RAF/MAP kinase cascade;RAF-independent MAPK1/3 activation;Signal Transduction	protein binding;protein kinase C binding	apoptotic process;carbohydrate transport;DNA damage checkpoint;intracellular signal transduction;negative regulation of extrinsic apoptotic signaling pathway via death domain receptors;negative regulation of glucose import;positive regulation of extrinsic apoptotic signaling pathway via death domain receptors;regulation of apoptotic process;response to morphine	cytoplasm;cytosol;microtubule associated complex;nucleus		6.72e-23	177.07	128.94	80.312	1.0299	1137600000	680310000	457320000	NaN	1	0.271353	0.796599	0.395305	RIPSAKKYKDIIRQPSEEEIIKLAPPPKKA_	UID3005
F6V8M6	F6V8M6	Ataxin-2	Atxn2	S	123	Atxn2(S 123)	0.999526	-0.430723	NaN	NaN	-0.31847	-0.251642	NaN	NaN	-0.100422			1.20574	-0.198565			0.770872	-0.198564	2	14-3-3 domain binding motif;Calmodulin-dependent protein kinase II substrate motif;ERK1,2 kinase substrate motif;G protein-coupled receptor kinase 1 substrate motif;GSK3 kinase substrate motif;GSK-3, ERK1, ERK2, CDK5 substrate motif;MAPKAPK2 kinase substrate motif;PKA kinase substrate motif;PKC kinase substrate motif;WW domain binding motif		DBD domain binding;epidermal growth factor receptor binding;protein C-terminus binding;RNA binding	cerebellar Purkinje cell differentiation;cytoplasmic mRNA processing body assembly;homeostasis of number of cells;negative regulation of multicellular organism growth;negative regulation of receptor internalization;neuromuscular process;neuron projection morphogenesis;regulation of cytoplasmic mRNA processing body assembly;stress granule assembly	cytoplasm;cytoplasmic stress granule;cytosol;Golgi apparatus;perinuclear region of cytoplasm;polysome;ribonucleoprotein complex;trans-Golgi network		4.22e-05	101.17	82.816	101.17	1.3109	17771000	9616500	8154400	NaN	1	-1.02266	0.372174	-1.66186	SIEAKDSRLQDQRQNSPAGSKENVKASETSP	UID1694
F6V8M6	F6V8M6	Ataxin-2	Atxn2	S	228	Atxn2(S 228)	0.991804	-0.297679	NaN	NaN	-0.109499	-0.173938	NaN	NaN	-0.0313268			0.849833	-0.100957			0.316449	-0.100957	3	Casein kinase II substrate motif;ERK1,2 kinase substrate motif;G protein-coupled receptor kinase 1 substrate motif;GSK3 kinase substrate motif;GSK-3, ERK1, ERK2, CDK5 substrate motif;MAPKAPK2 kinase substrate motif;PKA kinase substrate motif;PKC kinase substrate motif;WW domain binding motif		DBD domain binding;epidermal growth factor receptor binding;protein C-terminus binding;RNA binding	cerebellar Purkinje cell differentiation;cytoplasmic mRNA processing body assembly;homeostasis of number of cells;negative regulation of multicellular organism growth;negative regulation of receptor internalization;neuromuscular process;neuron projection morphogenesis;regulation of cytoplasmic mRNA processing body assembly;stress granule assembly	cytoplasm;cytoplasmic stress granule;cytosol;Golgi apparatus;perinuclear region of cytoplasm;polysome;ribonucleoprotein complex;trans-Golgi network		0.00121668	107.13	85.325	102.43	0.36924	20198000	10305000	9893500	NaN	1	-0.462984	0.668189	-0.822227	SSSSSNCTSGSSKTNSPSISPSMLSNAEHKR	UID6915
F6V8M6	F6V8M6	Ataxin-2	Atxn2	S	232	Atxn2(S 232)	0.995935	-0.285829	NaN	NaN	-0.0175046	-0.189269	NaN	NaN	-0.0313268			0.228769	-0.0413689			0.0886664	-0.041369	2	Casein kinase II substrate motif;ERK1,2 kinase substrate motif;GSK-3, ERK1, ERK2, CDK5 substrate motif;MAPKAPK2 kinase substrate motif;WW domain binding motif		DBD domain binding;epidermal growth factor receptor binding;protein C-terminus binding;RNA binding	cerebellar Purkinje cell differentiation;cytoplasmic mRNA processing body assembly;homeostasis of number of cells;negative regulation of multicellular organism growth;negative regulation of receptor internalization;neuromuscular process;neuron projection morphogenesis;regulation of cytoplasmic mRNA processing body assembly;stress granule assembly	cytoplasm;cytoplasmic stress granule;cytosol;Golgi apparatus;perinuclear region of cytoplasm;polysome;ribonucleoprotein complex;trans-Golgi network		6.76e-07	142.22	100.69	99.964	-0.79948	23073000	12288000	10785000	NaN	0.994841	-0.161801	0.885329	-0.266567	SNCTSGSSKTNSPSISPSMLSNAEHKRGPEV	UID6916
F6V8M6	F6V8M6	Ataxin-2	Atxn2	S	224	Atxn2(S 224)	0.770575	NaN	NaN	NaN	-0.764126	NaN	NaN	0.339935	-0.234262			0	-0.529864			0	-0.816963	2	Casein kinase II substrate motif;G protein-coupled receptor kinase 1 substrate motif;GSK3 kinase substrate motif;MDC1 BRCT domain binding motif;Plk1 PBD domain binding motif		DBD domain binding;epidermal growth factor receptor binding;protein C-terminus binding;RNA binding	cerebellar Purkinje cell differentiation;cytoplasmic mRNA processing body assembly;homeostasis of number of cells;negative regulation of multicellular organism growth;negative regulation of receptor internalization;neuromuscular process;neuron projection morphogenesis;regulation of cytoplasmic mRNA processing body assembly;stress granule assembly	cytoplasm;cytoplasmic stress granule;cytosol;Golgi apparatus;perinuclear region of cytoplasm;polysome;ribonucleoprotein complex;trans-Golgi network		1.64e-75	198.54	166.34	173.25	1.12	1949500	1153900	795590	NaN	0.674408	0	0.971676	0	FIDSSSSSSNCTSGSSKTNSPSISPSMLSNA	UID1693
E9Q5Q0	E9Q5Q0	Ataxin-2-like protein	Atxn2l	S	477	Atxn2l(S 477)	0.999988	-0.0358454	NaN	NaN	-0.174475	-0.618672	NaN	NaN	-0.621888			1.07988	0.51512			1.75354	0.51512	2	Casein kinase II substrate motif;ERK1,2 kinase substrate motif;G protein-coupled receptor kinase 1 substrate motif;GSK3 kinase substrate motif;GSK-3, ERK1, ERK2, CDK5 substrate motif;WW domain binding motif		cadherin binding;RNA binding	regulation of cytoplasmic mRNA processing body assembly;stress granule assembly	cytoplasm;cytoplasmic stress granule;cytosol;membrane;nuclear speck;nucleus		1.09e-18	159.98	140.22	159.98	-0.030939	11341000	6611500	4729900	NaN	0.464288	3.04205	0.187939	3.07155	KEKEVDGLLTSDPMGSPVSSKTESILDKEDK	UID326
E9QND8	E9QND8	Atlastin-2	Atl2	S	137	Atl2(S 137)	1	NaN	NaN	NaN	NaN	NaN	NaN	-0.122413	0.682753			0	NaN			0	NaN	2	DNA dependent Protein kinase substrate motif		GTP binding;GTPase activity;hydrolase activity;identical protein binding;nucleotide binding;protein binding	endoplasmic reticulum organization;endoplasmic reticulum tubular network membrane organization;Golgi organization;protein homooligomerization	endoplasmic reticulum;endoplasmic reticulum membrane;endoplasmic reticulum tubular network membrane;integral component of membrane;membrane		3.53e-15	166.79	141.17	144.4	0.21009	3664200	1859900	1804300	NaN	0.673408	0	0.971755	0	CFLLPHPGLKVATNPSFDGRLKDIDEDFKRE	UID1702
Q6P542	Q6P542	ATP-binding cassette sub-family F member 1	Abcf1	S	107	Abcf1(S 107)	1	-0.375085	-0.254221	NaN	-0.0792646	-0.269321	-0.101072	0.477056	NaN			0.938413	-0.129456			0.48952	-0.271744	3	BARD1 BRCT domain binding motif;Casein kinase II substrate motif;MAPKAPK2 kinase substrate motif	ABC-family proteins mediated transport;Transport of small molecules	ATP binding;ATPase activity;nucleotide binding;ribosome binding;translation activator activity	positive regulation of translation;ribosome biogenesis;translational initiation	cytoplasm;cytosol;nuclear envelope;nucleoplasm;nucleus;polysomal ribosome;ribosome		1.93e-13	114.66	101.04	114.63	-0.84451	113160000	62582000	50576000	NaN	1	-0.795057	0.574364	-1.0466	ERVLMERLKQLSVPASDEEDEVPAPIPRGRK	UID3132
Q6P542	Q6P542	ATP-binding cassette sub-family F member 1	Abcf1	S	194	Abcf1(S 194)	1	-0.216988	-0.24064	NaN	0.322159	0.135272	-0.0187611	NaN	0.343692			0.756921	-0.198557			0.396489	-0.198557	2	b-Adrenergic Receptor kinase substrate motif;Casein kinase II substrate motif;G protein-coupled receptor kinase 1 substrate motif	ABC-family proteins mediated transport;Transport of small molecules	ATP binding;ATPase activity;nucleotide binding;ribosome binding;translation activator activity	positive regulation of translation;ribosome biogenesis;translational initiation	cytoplasm;cytosol;nuclear envelope;nucleoplasm;nucleus;polysomal ribosome;ribosome		2.92e-170	245.86	204.91	195.41	1.3973	138490000	72668000	65825000	NaN	1	-0.637064	0.474716	-1.01211	EKSKGKAKSKPAAADSEGEEEEEDTAKEKEP	UID3133
Q6P542	Q6P542	ATP-binding cassette sub-family F member 1	Abcf1	S	103	Abcf1(S 103)	1	-0.189105	NaN	NaN	-0.134857	-0.365165	NaN	0.125387	0.0277203			0.0111439	0.00674135			0.173312	-0.0912948	3	G protein-coupled receptor kinase 1 substrate motif;GSK3 kinase substrate motif;Phosphorylase kinase substrate motif;PKA kinase substrate motif;PKC kinase substrate motif	ABC-family proteins mediated transport;Transport of small molecules	ATP binding;ATPase activity;nucleotide binding;ribosome binding;translation activator activity	positive regulation of translation;ribosome biogenesis;translational initiation	cytoplasm;cytosol;nuclear envelope;nucleoplasm;nucleus;polysomal ribosome;ribosome		5.84e-07	114.63	114.63	114.63	-0.84451	223500000	118300000	105200000	NaN	1	-0.309903	0.989736	0.0250311	DDSDERVLMERLKQLSVPASDEEDEVPAPIP	UID3131
Q6P542	Q6P542	ATP-binding cassette sub-family F member 1	Abcf1	S	103	Abcf1(S 103)	1	NaN	NaN	NaN	-0.579383	-1.07218	-1.06954	NaN	-1.22503			0	0.645647			0	0.542866	3	G protein-coupled receptor kinase 1 substrate motif;GSK3 kinase substrate motif;Phosphorylase kinase substrate motif;PKA kinase substrate motif;PKC kinase substrate motif	ABC-family proteins mediated transport;Transport of small molecules	ATP binding;ATPase activity;nucleotide binding;ribosome binding;translation activator activity	positive regulation of translation;ribosome biogenesis;translational initiation	cytoplasm;cytosol;nuclear envelope;nucleoplasm;nucleus;polysomal ribosome;ribosome		5.84e-07	114.63	114.63	114.63	-0.84451	223500000	118300000	105200000	NaN	0.398111	0	0.9913	0	DDSDERVLMERLKQLSVPASDEEDEVPAPIP	UID8351
Q6P542	Q6P542	ATP-binding cassette sub-family F member 1	Abcf1	S	107	Abcf1(S 107)	1	NaN	NaN	NaN	-0.579383	-1.07218	-1.06954	NaN	-1.22503			0	0.645647			0	0.542866	3	BARD1 BRCT domain binding motif;Casein kinase II substrate motif;MAPKAPK2 kinase substrate motif	ABC-family proteins mediated transport;Transport of small molecules	ATP binding;ATPase activity;nucleotide binding;ribosome binding;translation activator activity	positive regulation of translation;ribosome biogenesis;translational initiation	cytoplasm;cytosol;nuclear envelope;nucleoplasm;nucleus;polysomal ribosome;ribosome		1.93e-13	114.66	101.04	114.63	-0.84451	113160000	62582000	50576000	NaN	0.398024	0	0.987685	0	ERVLMERLKQLSVPASDEEDEVPAPIPRGRK	UID8352
Q8K268	Q8K268	ATP-binding cassette sub-family F member 3	Abcf3	S	115	Abcf3(S 115)	0.862462	NaN	NaN	NaN	0.171847	NaN	NaN	-1.03744	-1.35063			0	1.52248			0	1.36589	2	14-3-3 domain binding motif;Calmodulin-dependent protein kinase II substrate motif;Calmodulin-dependent protein kinase IV substrate motif;Casein kinase II substrate motif;Chk1 kinase substrate motif;PKA kinase substrate motif;PKC epsilon kinase substrate motif;PKC kinase substrate motif		ATP binding;ATPase activity;cadherin binding;nucleotide binding;protein binding	defense response to virus			0.00153213	103.13	65.438	103.13	-0.7677	909760	661980	247780	NaN	0.552703	0	1	0	YDCDTKLPGLLKREQSSTVNAKKLEKAEARL	UID3412
P47857	P47857	ATP-dependent 6-phosphofructokinase, muscle type	Pfkm	S	377	Pfkm(S 377)	1	-0.316582	NaN	NaN	0.461319	-0.0748057	NaN	NaN	-0.131645			0.126985	0.175594			0.157	0.175594	3	14-3-3 domain binding motif;Calmodulin-dependent protein kinase II substrate motif;MAPKAPK1 kinase substrate motif;PKA kinase substrate motif;PKC kinase substrate motif	Glucose metabolism;Glycolysis;Metabolism;Metabolism of carbohydrates	6-phosphofructokinase activity;ATP binding;catalytic activity;fructose binding;identical protein binding;kinase activity;kinase binding;metal ion binding;nucleotide binding;phosphofructokinase activity;protein binding;protein C-terminus binding;protein homodimerization activity;transferase activity	canonical glycolysis;carbohydrate phosphorylation;fructose 6-phosphate metabolic process;glucose homeostasis;glycogen catabolic process;glycolysis from storage polysaccharide through glucose-1-phosphate;glycolytic process;glycolytic process through fructose-6-phosphate;metabolic process;muscle cell cellular homeostasis;phosphorylation;positive regulation of insulin secretion;positive regulation o…	6-phosphofructokinase complex;apical plasma membrane;cell projection;cilium;cytoplasm;cytosol;motile cilium;nucleus;sperm principal piece	Fructose and mannose metabolism;Galactose metabolism;Glycolysis / Gluconeogenesis;Methane metabolism;Pentose phosphate pathway	0.000437106	121.56	101.2	120.53	1.1161	81100000	40641000	40459000	NaN	1	0.358364	0.856111	0.339397	MDEKRFDEAIKLRGRSFMNNWEVYKLLAHVR	UID2357
P47857	P47857	ATP-dependent 6-phosphofructokinase, muscle type	Pfkm	S	667	Pfkm(S 667)	0.994286	-0.0897739	NaN	0.483158	0.456175	0.0237522	-0.0346332	0.458907	0.404794			0.0821465	-0.0126314			0.119149	0.0699814	3	Casein kinase II substrate motif;ERK1,2 kinase substrate motif;GSK-3, ERK1, ERK2, CDK5 substrate motif;WW domain binding motif	Glucose metabolism;Glycolysis;Metabolism;Metabolism of carbohydrates	6-phosphofructokinase activity;ATP binding;catalytic activity;fructose binding;identical protein binding;kinase activity;kinase binding;metal ion binding;nucleotide binding;phosphofructokinase activity;protein binding;protein C-terminus binding;protein homodimerization activity;transferase activity	canonical glycolysis;carbohydrate phosphorylation;fructose 6-phosphate metabolic process;glucose homeostasis;glycogen catabolic process;glycolysis from storage polysaccharide through glucose-1-phosphate;glycolytic process;glycolytic process through fructose-6-phosphate;metabolic process;muscle cell cellular homeostasis;phosphorylation;positive regulation of insulin secretion;positive regulation o…	6-phosphofructokinase complex;apical plasma membrane;cell projection;cilium;cytoplasm;cytosol;motile cilium;nucleus;sperm principal piece	Fructose and mannose metabolism;Galactose metabolism;Glycolysis / Gluconeogenesis;Methane metabolism;Pentose phosphate pathway	9.09e-08	104.01	69.094	90.062	0.5497	592980000	274330000	318660000	NaN	1	0.220802	0.950747	-0.0836229	FDSRKNVLGHMQQGGSPTPFDRNFATKMGAK	UID2358
P41183	P41183	B-cell lymphoma 6 protein homolog	Bcl6	S	334	Bcl6(S 334)	0.999885	-0.243745	NaN	NaN	-0.138426	-0.386449	NaN	NaN	-0.477562			0.608295	0.24092			1.12879	0.240921	2	Cdc2 kinase substrate motif;CDK kinase substrate motif;CDK1,2,4,6 kinase substrate motif;ERK1,2 kinase substrate motif;G protein-coupled receptor kinase 1 substrate motif;GSK3 kinase substrate motif;GSK-3, ERK1, ERK2, CDK5 substrate motif;WW domain binding motif		chromatin binding;chromatin DNA binding;DNA binding;DNA binding transcription factor activity;identical protein binding;intronic transcription regulatory region sequence-specific DNA binding;metal ion binding;nucleic acid binding;protein binding;RNA polymerase II regulatory region sequence-specific DNA binding;sequence-specific DNA binding;transcriptional repressor activity, RNA polymerase II tra…	actin cytoskeleton organization;B cell differentiation;cell morphogenesis;cellular response to DNA damage stimulus;erythrocyte development;germinal center formation;immune system process;inflammatory response;negative regulation of apoptotic process;negative regulation of cell differentiation;negative regulation of cell growth;negative regulation of cell proliferation;negative regulation of cell-…	Golgi apparatus;nucleoplasm;nucleus;replication fork		0.00295806	109.95	92.481	109.95	-0.74335	1668500	886900	781590	NaN	0.922682	1.42026	0.509691	1.21544	PPNAPLNRKGLVSPQSPQKSDCQPNSPTESC	UID2335
Q9JLV1	Q9JLV1	BAG family molecular chaperone regulator 3	Bag3	S	380	Bag3(S 380)	0.999005	NaN	NaN	-0.862601	-0.919533	NaN	NaN	-0.523131	-0.442066			0.972519	-0.408468			1.84204	-0.408469	2	Casein kinase II substrate motif;DNA dependent Protein kinase substrate motif;ERK1,2 kinase substrate motif;G protein-coupled receptor kinase 1 substrate motif;GSK-3, ERK1, ERK2, CDK5 substrate motif;WW domain binding motif	Cellular response to heat stress;Cellular responses to external stimuli;Cellular responses to stress;Regulation of HSF1-mediated heat shock response	adenyl-nucleotide exchange factor activity;cadherin binding;chaperone binding;protein binding;protein-containing complex binding	apoptotic process;brain development;cellular response to heat;cellular response to mechanical stimulus;extrinsic apoptotic signaling pathway in absence of ligand;extrinsic apoptotic signaling pathway via death domain receptors;negative regulation of striated muscle cell apoptotic process;negative regulation of transcription from RNA polymerase II promoter in response to stress;positive regulation…	cytoplasm;cytosol;neuron projection;nucleus;plasma membrane;Z disc		1.46e-27	151.02	131.09	138.56	1.6573	12443000	8796300	3646800	NaN	0.48718	-2.73169	0.243964	-2.41699	EKVEVKVSSAPIPCPSPSPAPSAVPSPPKNV	UID9032
Q9JLV1	Q9JLV1	BAG family molecular chaperone regulator 3	Bag3	S	390	Bag3(S 390)	0.99993	NaN	NaN	-0.854075	-1.22746	NaN	NaN	-0.538492	-0.442066			0.590461	-0.550489			0.983336	-0.550486	2	Cdc2 kinase substrate motif;CDK kinase substrate motif;CDK1,2,4,6 kinase substrate motif;DNA dependent Protein kinase substrate motif;ERK1,2 kinase substrate motif;GSK-3, ERK1, ERK2, CDK5 substrate motif;MAPKAPK2 kinase substrate motif;WW domain binding motif	Cellular response to heat stress;Cellular responses to external stimuli;Cellular responses to stress;Regulation of HSF1-mediated heat shock response	adenyl-nucleotide exchange factor activity;cadherin binding;chaperone binding;protein binding;protein-containing complex binding	apoptotic process;brain development;cellular response to heat;cellular response to mechanical stimulus;extrinsic apoptotic signaling pathway in absence of ligand;extrinsic apoptotic signaling pathway via death domain receptors;negative regulation of striated muscle cell apoptotic process;negative regulation of transcription from RNA polymerase II promoter in response to stress;positive regulation…	cytoplasm;cytosol;neuron projection;nucleus;plasma membrane;Z disc		1.46e-27	151.02	131.09	151.02	-0.1904	16425000	11601000	4823900	NaN	0.671357	-1.87998	0.373953	-1.64371	PIPCPSPSPAPSAVPSPPKNVAAEQKAAPSP	UID9034
Q9JLV1	Q9JLV1	BAG family molecular chaperone regulator 3	Bag3	S	382	Bag3(S 382)	0.971942	NaN	NaN	-0.891589	-1.47477	NaN	NaN	-0.750761	NaN			0	-0.140828			0	-0.43242	2	DNA dependent Protein kinase substrate motif;ERK1,2 kinase substrate motif;G protein-coupled receptor kinase 1 substrate motif;GSK3 kinase substrate motif;GSK-3, ERK1, ERK2, CDK5 substrate motif;WW domain binding motif	Cellular response to heat stress;Cellular responses to external stimuli;Cellular responses to stress;Regulation of HSF1-mediated heat shock response	adenyl-nucleotide exchange factor activity;cadherin binding;chaperone binding;protein binding;protein-containing complex binding	apoptotic process;brain development;cellular response to heat;cellular response to mechanical stimulus;extrinsic apoptotic signaling pathway in absence of ligand;extrinsic apoptotic signaling pathway via death domain receptors;negative regulation of striated muscle cell apoptotic process;negative regulation of transcription from RNA polymerase II promoter in response to stress;positive regulation…	cytoplasm;cytosol;neuron projection;nucleus;plasma membrane;Z disc		1.66e-27	150.34	127.71	150.34	-0.27368	3032000	2158300	873670	NaN	0.386586	0	0.982408	0	VEVKVSSAPIPCPSPSPAPSAVPSPPKNVAA	UID9033
A2AUK6	A2AUK6	Band 4.1-like protein 1	Epb4.1l1;Epb41l1	S	425	Epb4.1l1;Epb41l1(S 425)	1	NaN	-0.00449376	0.983678	-0.0603522	NaN	0.280481	0.615416	-0.130429			0.0904636	0.0511213			0.0433931	0.051121	2	AMP-activated protein kinase substrate motif;Casein kinase II substrate motif;PKA kinase substrate motif	Glutamate binding, activation of AMPA receptors and synaptic plasticity;Neurexins and neuroligins;Neuronal System;Neurotransmitter receptors and postsynaptic signal transmission;Protein-protein interactions at synapses;Trafficking of AMPA receptors;Transmission across Chemical Synapses	actin binding;cadherin binding;cytoskeletal protein binding;protein binding;structural constituent of cytoskeleton;structural molecule activity	actomyosin structure organization;cortical actin cytoskeleton organization	cytoplasm;cytoskeleton;plasma membrane;postsynaptic density	Tight junction	0.00517675	110.51	64.053	99.834	0.61789	7383200	3723100	3660000	NaN	0.950001	0.101862	0.910374	0.177006	KFLDKPEDVLLKHQASINELKRTLKEPNSKL	UID1044
O70318;Q80UE4	Q80UE4	Band 4.1-like protein 2	Epb41l2;Epb4.1l2	S	86	Epb41l2;Epb4.1l2(S 86)	0.999733	-0.171287	0.365133	-0.364236	-0.867305	-0.064329	0.0441843	-0.11076	-0.766161			0.0996709	-0.0351573			0.0388261	-0.0351574	2	AMP-activated protein kinase substrate motif;Calmodulin-dependent protein kinase II substrate motif;Chk1 kinase substrate motif;PKA kinase substrate motif;PKC kinase substrate motif	Neurexins and neuroligins;Neuronal System;Protein-protein interactions at synapses	actin binding;cytoskeletal protein binding;PH domain binding;protein binding;spectrin binding;structural constituent of cytoskeleton;structural molecule activity	actin cytoskeleton organization;actomyosin structure organization;cell cycle;cell division;cortical actin cytoskeleton organization;positive regulation of protein localization to cell cortex;regulation of cell shape	actin cytoskeleton;cell cortex;cell cortex region;cell junction;COP9 signalosome;cytoplasm;cytoskeleton;membrane;nucleoplasm;nucleus;plasma membrane	Tight junction	6.44e-26	140.45	98.578	120.55	2.6782	55261000	33829000	21432000	NaN	0.942798	-0.0849385	0.91565	-0.157077	RGISRFIPPWLKKQRSYNLVVAKDGGDKKEP	UID2050
O70318	O70318	Band 4.1-like protein 2	Epb41l2	S	630	Epb41l2(S 630)	0.997252	1.17875	NaN	0.793188	NaN	NaN	NaN	0.898557	0.241352			0	-0.105369			0.410223	0.416013	2	AMP-activated protein kinase substrate motif;Casein kinase II substrate motif;PKA kinase substrate motif	Neurexins and neuroligins;Neuronal System;Protein-protein interactions at synapses	actin binding;cytoskeletal protein binding;PH domain binding;protein binding;spectrin binding;structural constituent of cytoskeleton;structural molecule activity	actin cytoskeleton organization;actomyosin structure organization;cell cycle;cell division;cortical actin cytoskeleton organization;positive regulation of protein localization to cell cortex;regulation of cell shape	actin cytoskeleton;cell cortex;cell cortex region;cell junction;COP9 signalosome;cytoplasm;cytoskeleton;membrane;nucleoplasm;nucleus;plasma membrane	Tight junction	0.000567648	111.72	36.488	77.597	2.6202	6578600	3251800	3326800	NaN	1	0.864934	0.986682	0	EDLDKAQEAILKHQASISELKRNFMASTPEP	UID2049
O70318;Q80UE4	Q80UE4	Band 4.1-like protein 2	Epb41l2;Epb4.1l2	S	38	Epb41l2;Epb4.1l2(S 38)	0.999949	-1.14264	NaN	NaN	NaN	-1.1088	NaN	NaN	1.08515			0	-0.0338399			0	-1.13082	2	Casein kinase II substrate motif;G protein-coupled receptor kinase 1 substrate motif	Neurexins and neuroligins;Neuronal System;Protein-protein interactions at synapses	actin binding;cytoskeletal protein binding;PH domain binding;protein binding;spectrin binding;structural constituent of cytoskeleton;structural molecule activity	actin cytoskeleton organization;actomyosin structure organization;cell cycle;cell division;cortical actin cytoskeleton organization;positive regulation of protein localization to cell cortex;regulation of cell shape	actin cytoskeleton;cell cortex;cell cortex region;cell junction;COP9 signalosome;cytoplasm;cytoskeleton;membrane;nucleoplasm;nucleus;plasma membrane	Tight junction	0.000268561	130.01	73.194	130.01	-0.99671	4266500	2248200	2018300	NaN	0.64358	0	0.98746	0	SKEKAKEVENEQTPVSEPEEEKGSQPGPPVE	UID2048
A0A087WQA0	A0A087WQA0	Bcl-2-associated transcription factor 1	Bclaf1	S	494	Bclaf1(S 494)	1	-0.0143101	-0.308787	0.177982	0.128689	-0.0835539	-0.281088	0.148609	0.0639171			0.643897	0.0339224			0.0851053	0.0339224	2	Casein kinase I substrate motif;Casein kinase II substrate motif;ERK1,2 kinase substrate motif;GSK-3, ERK1, ERK2, CDK5 substrate motif;PKA kinase substrate motif;WW domain binding motif		DNA binding;protein binding	apoptotic process;cellular response to leukemia inhibitory factor;negative regulation of transcription, DNA-templated;positive regulation of apoptotic process;positive regulation of DNA-templated transcription, initiation;positive regulation of intrinsic apoptotic signaling pathway;positive regulation of response to DNA damage stimulus;regulation of DNA-templated transcription in response to stre…	cytoplasm;nuclear speck;nucleoplasm;nucleus		1.13e-40	227.48	134.04	87.519	-0.040451	43237000	23768000	19470000	NaN	0.983949	0.138817	0.864521	0.277161	EDKGSDRITVKKEVQSPEQVKSEKLKELFDY	UID30
A0A087WQA0	A0A087WQA0	Bcl-2-associated transcription factor 1	Bclaf1	S	177	Bclaf1(S 177)	1	-0.246139	-0.765057	-0.124707	-1.07768	-0.22967	-0.428061	-0.263889	-0.583809			0.510225	-0.177038			0.314755	-0.177039	2	b-Adrenergic Receptor kinase substrate motif;Cdc2 kinase substrate motif;CDK kinase substrate motif;CDK1,2,4,6 kinase substrate motif;ERK1,2 kinase substrate motif;G protein-coupled receptor kinase 1 substrate motif;GSK3 kinase substrate motif;GSK-3, ERK1, ERK2, CDK5 substrate motif;WW domain binding motif		DNA binding;protein binding	apoptotic process;cellular response to leukemia inhibitory factor;negative regulation of transcription, DNA-templated;positive regulation of apoptotic process;positive regulation of DNA-templated transcription, initiation;positive regulation of intrinsic apoptotic signaling pathway;positive regulation of response to DNA damage stimulus;regulation of DNA-templated transcription in response to stre…	cytoplasm;nuclear speck;nucleoplasm;nucleus		4.16e-12	156.83	103.7	67.645	-0.56014	16042000	10192000	5850200	NaN	1	-0.524326	0.623058	-0.723075	QEKQTKKAEGEPQEESPLKSKSQEEPKDTFE	UID27
A0A087WQA0	A0A087WQA0	Bcl-2-associated transcription factor 1	Bclaf1	S	395	Bclaf1(S 395)	0.999999	-0.471189	-0.225211	NaN	NaN	-0.383285	-0.327004	-0.0192288	NaN			0.0206921	0.00694449			0.23245	-0.105027	4	b-Adrenergic Receptor kinase substrate motif;Casein kinase II substrate motif;G protein-coupled receptor kinase 1 substrate motif;PKA kinase substrate motif;Pyruvate dehydrogenase kinase substrate motif		DNA binding;protein binding	apoptotic process;cellular response to leukemia inhibitory factor;negative regulation of transcription, DNA-templated;positive regulation of apoptotic process;positive regulation of DNA-templated transcription, initiation;positive regulation of intrinsic apoptotic signaling pathway;positive regulation of response to DNA damage stimulus;regulation of DNA-templated transcription in response to stre…	cytoplasm;nuclear speck;nucleoplasm;nucleus		5.41e-15	98.443	53.535	83.758	0.54892	130810000	70312000	60499000	NaN	1	-0.385489	0.986171	0.0356405	DYFSDKESAKQKFHDSEGDDTEETEDYRQFR	UID31
A0A087WQA0	A0A087WQA0	Bcl-2-associated transcription factor 1	Bclaf1	S	529	Bclaf1(S 529)	0.999992	NaN	-0.291186	NaN	NaN	NaN	-0.277779	0.113967	NaN			0	-0.013407			0	-0.20928	3	14-3-3 domain binding motif;AMP-activated protein kinase substrate motif;b-Adrenergic Receptor kinase substrate motif;Calmodulin-dependent protein kinase I substrate motif;Calmodulin-dependent protein kinase II substrate motif;Calmodulin-dependent protein kinase IV substrate motif;Cdc2 kinase substrate motif;CDK kinase substrate motif;CDK1,2,4,6 kinase substrate motif;Chk1 kinase substrate motif;…		DNA binding;protein binding	apoptotic process;cellular response to leukemia inhibitory factor;negative regulation of transcription, DNA-templated;positive regulation of apoptotic process;positive regulation of DNA-templated transcription, initiation;positive regulation of intrinsic apoptotic signaling pathway;positive regulation of response to DNA damage stimulus;regulation of DNA-templated transcription in response to stre…	cytoplasm;nuclear speck;nucleoplasm;nucleus		7.28e-05	75.316	71.739	75.02	1.6129	38416000	22532000	15884000	NaN	0.886808	0	0.978335	0	HKSLDAREKSIFREESPLRIKMIASDSHRPE	UID33
A0A087WQA0	A0A087WQA0	Bcl-2-associated transcription factor 1	Bclaf1	S	510	Bclaf1(S 510)	1	NaN	NaN	NaN	0.69893	NaN	-0.139029	0.660746	0.141433			0	0.557497			0	0.47788	2	ERK1,2 kinase substrate motif;GSK-3, ERK1, ERK2, CDK5 substrate motif;WW domain binding motif		DNA binding;protein binding	apoptotic process;cellular response to leukemia inhibitory factor;negative regulation of transcription, DNA-templated;positive regulation of apoptotic process;positive regulation of DNA-templated transcription, initiation;positive regulation of intrinsic apoptotic signaling pathway;positive regulation of response to DNA damage stimulus;regulation of DNA-templated transcription in response to stre…	cytoplasm;nuclear speck;nucleoplasm;nucleus		2.86e-17	170	109.75	143.76	0.4256	21346000	10185000	11161000	NaN	0.887674	0	0.976049	0	PEQVKSEKLKELFDYSPPLHKSLDAREKSIF	UID29
A0A087WQA0	A0A087WQA0	Bcl-2-associated transcription factor 1	Bclaf1	S	198	Bclaf1(S 198)	0.998126	NaN	NaN	NaN	NaN	NaN	NaN	-1.39418	-2.23916			0	NaN			0	NaN	2	b-Adrenergic Receptor kinase substrate motif;Casein kinase II substrate motif		DNA binding;protein binding	apoptotic process;cellular response to leukemia inhibitory factor;negative regulation of transcription, DNA-templated;positive regulation of apoptotic process;positive regulation of DNA-templated transcription, initiation;positive regulation of intrinsic apoptotic signaling pathway;positive regulation of response to DNA damage stimulus;regulation of DNA-templated transcription in response to stre…	cytoplasm;nuclear speck;nucleoplasm;nucleus		4.76e-114	237.66	191.31	237.66	1.1997	3059900	2504900	555000	NaN	0.888109	0	0.975764	0	SQEEPKDTFEHDPSESIDEFNKSATSGDIWP	UID28
P59017	P59017	Bcl-2-like protein 13	Bcl2l13	S	387	Bcl2l13(S 387)	0.999191	0.397912	0.609944	0.799751	0.950319	0.926607	0.714575	0.866235	1.2117			0.974522	-0.240298			0.744178	-0.240297	2	14-3-3 domain binding motif;Calmodulin-dependent protein kinase II substrate motif;Casein kinase II substrate motif;MAPKAPK2 kinase substrate motif;PKA kinase substrate motif;PKC epsilon kinase substrate motif;PKC kinase substrate motif		molecular_function	apoptotic process;regulation of apoptotic process	integral component of membrane;membrane;mitochondrial membrane;mitochondrion		7.33e-80	173.19	157.74	128.74	-0.9981	1195100000	474110000	720980000	NaN	1	-0.929672	0.352766	-1.17233	GAAQLSEERAGSRKKSHTGEAAAVRGAKSGL	UID2428
P59017	P59017	Bcl-2-like protein 13	Bcl2l13	T	389	Bcl2l13(T 389)	0.922197	NaN	NaN	0.854634	NaN	0.703898	NaN	0.858458	NaN			0	-0.003824			0	0.0734558	2	G protein-coupled receptor kinase 1 substrate motif;PKA kinase substrate motif;PKC kinase substrate motif		molecular_function	apoptotic process;regulation of apoptotic process	integral component of membrane;membrane;mitochondrial membrane;mitochondrion		9.1e-53	140.03	119.6	140.03	-1.7318	80402000	34381000	46022000	NaN	0.477943	0	1	0	AQLSEERAGSRKKSHTGEAAAVRGAKSGLPA	UID4726
Q8CGN4	Q8CGN4	BCL-6 corepressor	Bcor	S	423	Bcor(S 423)	1	NaN	NaN	0.116764	-0.0590891	NaN	NaN	0.388465	-0.350762			0.00990948	0.00998596			0.00814594	0.00998577	2	Casein kinase I substrate motif;ERK1,2 kinase substrate motif;GSK-3, ERK1, ERK2, CDK5 substrate motif;PKA kinase substrate motif;WW domain binding motif		heat shock protein binding;histone deacetylase binding;protein binding;RNA polymerase II regulatory region sequence-specific DNA binding;transcription corepressor activity;transcription factor binding;transcription regulatory region DNA binding;ubiquitin-protein transferase activity	chromatin organization;heart development;histone H2A monoubiquitination;negative regulation of bone mineralization;negative regulation of histone H3-K36 methylation;negative regulation of histone H3-K4 methylation;negative regulation of tooth mineralization;negative regulation of transcription by RNA polymerase II;negative regulation of transcription, DNA-templated;odontogenesis;regulation of tra…	nucleus;PcG protein complex		0.00160403	117.27	70.314	71.976	0.8453	1156200	668400	487850	NaN	0.898485	0.0208068	0.989719	0.0261627	GHTRKTTVQDRKDGGSPPLLEKQTVTKDVTD	UID3388
Q91VL0	Q91VL0	BCL2/adenovirus E1B 19 kDa protein-interacting protein 2	Bnip2	S	114	Bnip2(S 114)	0.999594	NaN	-0.716434	0.248413	0.293959	NaN	-0.532387	0.246226	0.452701			0.719087	-0.113534			0.0907508	-0.113534	2	14-3-3 domain binding motif;Calmodulin-dependent protein kinase II alpha substrate motif;Calmodulin-dependent protein kinase II substrate motif;Calmodulin-dependent protein kinase IV substrate motif;Casein kinase II substrate motif;Chk1 kinase substrate motif;Phosphorylase kinase substrate motif;PKA kinase substrate motif;PKC epsilon kinase substrate motif;PKC kinase substrate motif	CDO in myogenesis;Developmental Biology;Myogenesis	identical protein binding	apoptotic process;blastocyst development;centrosome cycle;positive regulation of MAPK cascade;positive regulation of neuron differentiation;positive regulation of small GTPase mediated signal transduction;striated muscle cell differentiation	centriole;cytoplasm;cytosol;intracellular membrane-bounded organelle;nuclear envelope;perinuclear region of cytoplasm;spindle pole centrosome		4.5e-52	217.19	165.72	217.19	1.3438	15749000	8852500	6896400	NaN	1	-0.208111	0.66019	-0.717118	DDLPKPKTTEVIRKGSITEYTATEEKGDGRR	UID1955
Q6H1V1	Q6H1V1	Bestrophin-3	Best3	S	657	Best3(S 657)	0.999866	-0.0537782	NaN	1.12915	0.604925	-0.408321	NaN	0.909658	0.754802			0.349367	0.141386			0.093718	0.141386	2	b-Adrenergic Receptor kinase substrate motif;ERK1,2 kinase substrate motif;G protein-coupled receptor kinase 1 substrate motif;Growth associated histone HI kinase substrate motif;GSK-3, ERK1, ERK2, CDK5 substrate motif;PKA kinase substrate motif;PKC kinase substrate motif;WW domain binding motif	Ion channel transport;Stimuli-sensing channels;Transport of small molecules	chloride channel activity	chloride transmembrane transport;chloride transport;inorganic anion transport;ion transport;negative regulation of ion transport	chloride channel complex;integral component of membrane;membrane;plasma membrane		3.04e-77	205.63	159.26	205.63	0.38182	17024000	7730400	9293400	NaN	1	0.221395	0.731561	0.563831	KETDILEFNNEHTGESPKGTPQRPRTWF___	UID3116
O35623	O35623	BET1 homolog	Bet1	S	50	Bet1(S 50)	0.999941	0.301354	NaN	NaN	0.266637	NaN	-0.774478	-0.919697	-0.495369			0	0.762006	+		2.09007	1.01384	3	Casein kinase II substrate motif;Phosphorylase kinase substrate motif;PKA kinase substrate motif;PKC kinase substrate motif	Asparagine N-linked glycosylation;COPII-mediated vesicle transport;COPI-mediated anterograde transport;ER to Golgi Anterograde Transport;Membrane Trafficking;Metabolism of proteins;Post-translational protein modification;Transport to the Golgi and subsequent modification;Vesicle-mediated transport	syntaxin binding	ER to Golgi vesicle-mediated transport;protein transport;vesicle fusion with Golgi apparatus;vesicle-mediated transport	cis-Golgi network;endoplasmic reticulum;endoplasmic reticulum membrane;Golgi apparatus;Golgi cisterna;Golgi membrane;integral component of membrane;membrane;SNARE complex	SNARE interactions in vesicular transport	5.76e-05	143.58	115.29	102.95	-0.65056	15675000	9409300	6265900	NaN	0.321795	3.88059	0.983048	0	LTESLRSKVTAIKSLSIEIGHEVKNQNKLLA	UID2021
Q99L88	Q99L88	Beta-1-syntrophin	Sntb1	S	388	Sntb1(S 388)	1	-1.00153	NaN	0.285225	-0.576411	-1.07188	NaN	0.276556	-0.602701			0.708254	0.035103			0.0213933	0.0351014	2	ERK1,2 kinase substrate motif;GSK-3, ERK1, ERK2, CDK5 substrate motif;PKA kinase substrate motif;PKC kinase substrate motif;WW domain binding motif		actin binding;calmodulin binding;protein binding;structural molecule activity		cell junction;cytoplasm;cytoskeleton;membrane;plasma membrane;protein-containing complex;sarcolemma;synapse		2.67e-13	153.88	137.99	153.88	-0.19614	39383000	24587000	14796000	NaN	0.913702	0.054233	0.861203	0.296621	PLLATRLVHSGPGKGSPQAGMDLSFATRTGT	UID3603
J3QNU6	J3QNU6	Beta-arrestin-1	Arrb1	S	413	Arrb1(S 413)	0.999925	-0.215932	-0.00537681	0.643579	0.195474	-0.220967	0.0385766	0.645056	0.251325			0.675753	-0.0240616			0.0319648	-0.0240616	3	ERK1,2 kinase substrate motif;GSK-3, ERK1, ERK2, CDK5 substrate motif;WW domain binding motif	Activation of SMO;Cargo recognition for clathrin-mediated endocytosis;Clathrin derived vesicle budding;Clathrin-mediated endocytosis;Deubiquitination;G alpha (s) signalling events;Golgi Associated Vesicle Biogenesis;GPCR downstream signalling;Hedgehog 'on' state;Hemostasis;Lysosome Vesicle Biogenesis;MAP2K and MAPK activation;MAPK family signaling cascades;MAPK1/MAPK3 signaling;Membrane Trafficki…	alpha-1B adrenergic receptor binding;angiotensin receptor binding;AP-2 adaptor complex binding;arrestin family protein binding;clathrin adaptor activity;cysteine-type endopeptidase inhibitor activity involved in apoptotic process;GTPase activator activity;insulin-like growth factor receptor binding;mitogen-activated protein kinase kinase binding;phosphoprotein binding;protein binding;protein phos…	activation of MAPK activity;apoptotic process;endocytosis;follicle-stimulating hormone signaling pathway;G-protein coupled receptor internalization;G-protein coupled receptor signaling pathway;negative regulation of apoptotic process;negative regulation of cysteine-type endopeptidase activity involved in apoptotic process;negative regulation of ERK1 and ERK2 cascade;negative regulation of GTPase …	basolateral plasma membrane;cell projection;chromatin;clathrin-coated pit;cytoplasm;cytoplasmic vesicle;cytosol;dendritic spine;endosome;intracellular;membrane;nuclear body;nucleoplasm;nucleus;plasma membrane;postsynaptic density;postsynaptic membrane;pseudopodium	Chemokine signaling pathway;Endocytosis;MAPK signaling pathway;Phototransduction	3.28e-87	221.81	186.65	142.27	0.94509	102090000	50417000	51670000	NaN	0.928265	-0.0669994	0.896597	-0.208916	KGMKDDKDEEDDGTGSPHLNNR_________	UID1987
J3QNU6	J3QNU6	Beta-arrestin-1	Arrb1	T	411	Arrb1(T 411)	0.894889	-0.176838	-0.00537681	NaN	0.347212	-0.228317	NaN	NaN	NaN			0	0.051479			0	0.283316	2	Casein kinase I substrate motif	Activation of SMO;Cargo recognition for clathrin-mediated endocytosis;Clathrin derived vesicle budding;Clathrin-mediated endocytosis;Deubiquitination;G alpha (s) signalling events;Golgi Associated Vesicle Biogenesis;GPCR downstream signalling;Hedgehog 'on' state;Hemostasis;Lysosome Vesicle Biogenesis;MAP2K and MAPK activation;MAPK family signaling cascades;MAPK1/MAPK3 signaling;Membrane Trafficki…	alpha-1B adrenergic receptor binding;angiotensin receptor binding;AP-2 adaptor complex binding;arrestin family protein binding;clathrin adaptor activity;cysteine-type endopeptidase inhibitor activity involved in apoptotic process;GTPase activator activity;insulin-like growth factor receptor binding;mitogen-activated protein kinase kinase binding;phosphoprotein binding;protein binding;protein phos…	activation of MAPK activity;apoptotic process;endocytosis;follicle-stimulating hormone signaling pathway;G-protein coupled receptor internalization;G-protein coupled receptor signaling pathway;negative regulation of apoptotic process;negative regulation of cysteine-type endopeptidase activity involved in apoptotic process;negative regulation of ERK1 and ERK2 cascade;negative regulation of GTPase …	basolateral plasma membrane;cell projection;chromatin;clathrin-coated pit;cytoplasm;cytoplasmic vesicle;cytosol;dendritic spine;endosome;intracellular;membrane;nuclear body;nucleoplasm;nucleus;plasma membrane;postsynaptic density;postsynaptic membrane;pseudopodium	Chemokine signaling pathway;Endocytosis;MAPK signaling pathway;Phototransduction	3.22e-242	277.8	259.78	277.8	0.19537	19402000	9666700	9735300	NaN	0.48277	0	1	0	RLKGMKDDKDEEDDGTGSPHLNNR_______	UID4591
P21550	P21550	Beta-enolase	Eno3	S	272	Eno3(S 272)	1	-0.254393	-0.225329	0.116764	0.574344	-0.161556	-0.237626	0.133958	0.5144			0.103924	-0.00944751			0.0123544	-0.00944745	2	14-3-3 domain binding motif;Calmodulin-dependent protein kinase II substrate motif;Casein kinase II substrate motif;PKA kinase substrate motif;PKC kinase substrate motif	Gluconeogenesis;Glucose metabolism;Glycolysis;Metabolism;Metabolism of carbohydrates	lyase activity;magnesium ion binding;metal ion binding;phosphopyruvate hydratase activity;protein heterodimerization activity;protein homodimerization activity	aging;glycolytic process;response to drug;skeletal muscle tissue regeneration	cytoplasm;cytosol;membrane;phosphopyruvate hydratase complex;plasma membrane	Glycolysis / Gluconeogenesis;Methane metabolism;RNA degradation	1.65e-22	173.34	83.499	104.16	0.30239	2351300000	1186400000	1164900000	NaN	0.902146	-0.0264056	0.959986	-0.0715623	YDLDFKSPDDPARHISGEKLGELYKNFIQNY	UID2270
P21550	P21550	Beta-enolase	Eno3	S	263	Eno3(S 263)	1	0.0942361	0.0139266	0.18954	0.166587	0.111833	-0.0389546	0.117562	0.239887			0.0884908	0.00849057			0.0425132	0.00849069	2	Casein kinase I substrate motif;Casein kinase II substrate motif;ERK1,2 kinase substrate motif;G protein-coupled receptor kinase 1 substrate motif;Growth associated histone HI kinase substrate motif;GSK-3, ERK1, ERK2, CDK5 substrate motif;Pyruvate dehydrogenase kinase substrate motif;WW domain binding motif	Gluconeogenesis;Glucose metabolism;Glycolysis;Metabolism;Metabolism of carbohydrates	lyase activity;magnesium ion binding;metal ion binding;phosphopyruvate hydratase activity;protein heterodimerization activity;protein homodimerization activity	aging;glycolytic process;response to drug;skeletal muscle tissue regeneration	cytoplasm;cytosol;membrane;phosphopyruvate hydratase complex;plasma membrane	Glycolysis / Gluconeogenesis;Methane metabolism;RNA degradation	4.53e-27	145.94	88.147	106.6	1.2397	340830000	186940000	153890000	NaN	0.911798	0.050094	0.9639	0.0636566	ASEFYRNGKYDLDFKSPDDPARHISGEKLGE	UID2269
P21550	P21550	Beta-enolase;Enolase	Eno3	T	72	Eno3(T 72)	1	-0.124707	-0.270904	-0.816494	-0.232159	-0.0167893	-0.251487	-0.694205	-0.26953			0.594119	-0.0530632			0.0923212	-0.0530635	2	G protein-coupled receptor kinase 1 substrate motif	Gluconeogenesis;Glucose metabolism;Glycolysis;Metabolism;Metabolism of carbohydrates	lyase activity;magnesium ion binding;metal ion binding;phosphopyruvate hydratase activity;protein heterodimerization activity;protein homodimerization activity	aging;glycolytic process;response to drug;skeletal muscle tissue regeneration	cytoplasm;cytosol;membrane;phosphopyruvate hydratase complex;plasma membrane	Glycolysis / Gluconeogenesis;Methane metabolism;RNA degradation	0.00161966	142.89	109.86	120.03	0.32409	40733000	22514000	18219000	NaN	1	-0.171452	0.804657	-0.38518	YLGKGVLKAVEHINKTLGPALLEKKLSVVDQ	UID4676
P21550	P21550	Beta-enolase;Enolase	Eno3	S	176	Eno3(S 176)	0.975766	-0.374991	-0.48346	-0.177702	0.922274	-0.216133	-0.516017	-0.232735	0.53037			0.272337	0.080159			0.0730563	0.0801585	2		Gluconeogenesis;Glucose metabolism;Glycolysis;Metabolism;Metabolism of carbohydrates	lyase activity;magnesium ion binding;metal ion binding;phosphopyruvate hydratase activity;protein heterodimerization activity;protein homodimerization activity	aging;glycolytic process;response to drug;skeletal muscle tissue regeneration	cytoplasm;cytosol;membrane;phosphopyruvate hydratase complex;plasma membrane	Glycolysis / Gluconeogenesis;Methane metabolism;RNA degradation	7.3e-87	212.04	181.06	174.99	0.0069603	862250000	456940000	405310000	NaN	1	0.162554	0.81971	0.373772	NKLAMQEFMILPVGASSFKEAMRIGAEVYHH	UID2267
P21550	P21550	Beta-enolase;Enolase	Eno3	S	83	Eno3(S 83)	1	-0.445912	-0.248485	-0.550359	0.0485151	0.207643	-0.0802252	-0.804955	-0.086247			0.200449	-0.108114			0.165025	-0.108114	2	Calmodulin-dependent protein kinase II substrate motif;Casein kinase II substrate motif;Chk1 kinase substrate motif;Phosphorylase kinase substrate motif;PKA kinase substrate motif;PKC kinase substrate motif;Pyruvate dehydrogenase kinase substrate motif	Gluconeogenesis;Glucose metabolism;Glycolysis;Metabolism;Metabolism of carbohydrates	lyase activity;magnesium ion binding;metal ion binding;phosphopyruvate hydratase activity;protein heterodimerization activity;protein homodimerization activity	aging;glycolytic process;response to drug;skeletal muscle tissue regeneration	cytoplasm;cytosol;membrane;phosphopyruvate hydratase complex;plasma membrane	Glycolysis / Gluconeogenesis;Methane metabolism;RNA degradation	7e-05	152	77.295	152	0.043763	506210000	296610000	209600000	NaN	1	-0.306405	0.830914	-0.357501	HINKTLGPALLEKKLSVVDQEKVDKFMIELD	UID2266
P21550	P21550	Beta-enolase;Enolase	Eno3	T	229	Eno3(T 229)	1	-0.058488	-0.063952	-1.12693	-0.675028	0.137241	-0.0730138	-1.12762	-0.774454			0.124442	-0.0216378			0.0186628	-0.0216371	2	G protein-coupled receptor kinase 1 substrate motif	Gluconeogenesis;Glucose metabolism;Glycolysis;Metabolism;Metabolism of carbohydrates	lyase activity;magnesium ion binding;metal ion binding;phosphopyruvate hydratase activity;protein heterodimerization activity;protein homodimerization activity	aging;glycolytic process;response to drug;skeletal muscle tissue regeneration	cytoplasm;cytosol;membrane;phosphopyruvate hydratase complex;plasma membrane	Glycolysis / Gluconeogenesis;Methane metabolism;RNA degradation	4.36e-05	139.21	118.43	104.78	0.43551	154600000	92390000	62212000	NaN	0.907606	-0.0438418	0.923515	-0.133414	APNILENNEALELLKTAIQAAGYPDKVVIGM	UID4675
P21550	P21550	Beta-enolase;Enolase	Eno3	S	37	Eno3(S 37)	0.827504	-1.0785	-0.821738	-0.722801	NaN	NaN	-0.659882	-0.797313	NaN			0.110889	-0.043672			0.406677	-0.14575	4	Casein kinase II substrate motif;DNA dependent Protein kinase substrate motif;G protein-coupled receptor kinase 1 substrate motif	Gluconeogenesis;Glucose metabolism;Glycolysis;Metabolism;Metabolism of carbohydrates	lyase activity;magnesium ion binding;metal ion binding;phosphopyruvate hydratase activity;protein heterodimerization activity;protein homodimerization activity	aging;glycolytic process;response to drug;skeletal muscle tissue regeneration	cytoplasm;cytosol;membrane;phosphopyruvate hydratase complex;plasma membrane	Glycolysis / Gluconeogenesis;Methane metabolism;RNA degradation	3.02e-12	88.09	60.166	88.09	1.2594	544450000	356400000	188050000	NaN	1	-0.592205	0.913157	-0.200161	VDLHTAKGRFRAAVPSGASTGIYEALELRDG	UID2264
P21550	P21550	Beta-enolase;Enolase	Eno3	T	205	Eno3(T 205)	1	-0.45419	NaN	-1.89052	-2.90142	-0.0116752	-0.350173	NaN	-3.61801			0.0694669	0.137038			0.113289	-0.422089	3	PKA kinase substrate motif;PKC kinase substrate motif	Gluconeogenesis;Glucose metabolism;Glycolysis;Metabolism;Metabolism of carbohydrates	lyase activity;magnesium ion binding;metal ion binding;phosphopyruvate hydratase activity;protein heterodimerization activity;protein homodimerization activity	aging;glycolytic process;response to drug;skeletal muscle tissue regeneration	cytoplasm;cytosol;membrane;phosphopyruvate hydratase complex;plasma membrane	Glycolysis / Gluconeogenesis;Methane metabolism;RNA degradation	1.98e-49	171.25	148.26	108.07	-0.1917	341830000	231430000	110400000	NaN	1	-0.290816	0.911611	0.201659	HHLKGVIKAKYGKDATNVGDEGGFAPNILEN	UID4673
Q8VBT1	Q8VBT1	Beta-taxilin	Txlnb	S	486	Txlnb(S 486)	0.999074	-0.730584	NaN	NaN	-0.328308	-0.679365	NaN	NaN	-0.255426			0.958532	-0.0620505			0.0698094	-0.0620506	3	Casein kinase II substrate motif;G protein-coupled receptor kinase 1 substrate motif		molecular_function;syntaxin binding	biological_process	cytoplasm		6.72e-34	129.54	129.54	124.57	-0.45497	174750000	93596000	81154000	NaN	0.989839	-0.158207	0.775191	-0.559864	DQVQRTSEEEPEPSVSENEEVDAEEANSFQK	UID3465
Q9CY64	Q9CY64	Biliverdin reductase A	Blvra	S	154	Blvra(S 154)	0.996348	NaN	NaN	NaN	0.46069	-0.430587	NaN	NaN	0.627233			0	-0.166543			0	0.362367	2	Casein kinase II substrate motif;ERK1,2 kinase substrate motif;GSK-3, ERK1, ERK2, CDK5 substrate motif;WW domain binding motif	Heme degradation;Metabolism;Metabolism of porphyrins	biliverdin reductase activity;metal ion binding;nucleotide binding;oxidoreductase activity;zinc ion binding	heme catabolic process;oxidation-reduction process	cytoplasm;cytosol	Porphyrin and chlorophyll metabolism	0.000107706	140.27	89.89	140.27	0.77428	12663000	5556500	7106600	NaN	0.535273	0	1	0	VAGKELLKGSLRFTASPLEEEKFGFPAFSGI	UID3666
Q91Z96	Q91Z96	BMP-2-inducible protein kinase	Bmp2k	S	1013	Bmp2k(S 1013)	1	NaN	NaN	NaN	NaN	-0.174296	NaN	NaN	0.461319			0	NaN			0	NaN	3	Casein kinase II substrate motif;MDC1 BRCT domain binding motif;Plk1 PBD domain binding motif		AP-2 adaptor complex binding;ATP binding;kinase activity;nucleotide binding;phosphatase regulator activity;protein kinase activity;protein serine/threonine kinase activity;transferase activity	phosphorylation;positive regulation of Notch signaling pathway;protein phosphorylation;regulation of bone mineralization;regulation of catalytic activity;regulation of clathrin-dependent endocytosis	cytoplasm;nuclear speck;nucleus		2.25e-09	127.49	109.6	99.957	-0.37039	17022000	8218200	8804200	NaN	0.390997	0	0.978727	0	RARRHKKVGRRDSQSSNEFLTISDSKENISV	UID8756
B1AZ46	B1AZ46	Brain-specific angiogenesis inhibitor 1-associated protein 2	Baiap2	S	455	Baiap2(S 455)	0.97844	-1.45024	NaN	NaN	-1.45835	NaN	NaN	NaN	-0.760871			0	-0.697479			0	-0.693423	2	MDC1 BRCT domain binding motif;PKA kinase substrate motif;PKC kinase substrate motif;Plk1 PBD domain binding motif	Fcgamma receptor (FCGR) dependent phagocytosis;Immune System;Innate Immune System;Regulation of actin dynamics for phagocytic cup formation;RHO GTPase Effectors;RHO GTPases Activate WASPs and WAVEs;Signal Transduction;Signaling by Receptor Tyrosine Kinases;Signaling by Rho GTPases;Signaling by VEGF;VEGFA-VEGFR2 Pathway	cadherin binding involved in cell-cell adhesion;cytoskeletal adaptor activity;identical protein binding;PDZ domain binding;proline-rich region binding;protein binding	actin crosslink formation;actin filament bundle assembly;brain development;cell-cell adhesion;cellular response to epidermal growth factor stimulus;cellular response to L-glutamate;dendrite development;insulin receptor signaling pathway;neuron differentiation;plasma membrane organization;positive regulation of actin cytoskeleton reorganization;positive regulation of actin filament polymerization;…	actin cytoskeleton;cell projection;cell-cell adherens junction;cytoplasm;cytoskeleton;cytosol;dendritic shaft;dendritic spine;dendritic spine cytoplasm;excitatory synapse;filopodium;Golgi apparatus;membrane;microtubule;neuron projection;neuron projection branch point;neuron projection terminus;neuronal cell body;plasma membrane;postsynapse;postsynaptic density;presynapse;rough endoplasmic reticul…	Adherens junction;Regulation of actin cytoskeleton	0.00295806	109.95	75.96	82.515	0.021438	933540	660170	273370	NaN	0.733811	0	0.984085	0	GSDRLHMSLQQGKSSSTGNLLDKDDLALPPP	UID1130
F7C0F2	F7C0F2	Breast carcinoma-amplified sequence 3 homolog	Bcas3	S	260	Bcas3(S 260)	0.999953	NaN	NaN	NaN	-0.471589	NaN	NaN	-0.309663	0.0648829			0	-0.536472			0	-0.349198	3	ERK1,2 kinase substrate motif;GSK-3, ERK1, ERK2, CDK5 substrate motif;PKA kinase substrate motif;PKC kinase substrate motif;WW domain binding motif		acetyltransferase activator activity;beta-tubulin binding;chromatin binding;histone acetyltransferase binding;histone binding;nuclear hormone receptor binding;transcription factor binding	activation of GTPase activity;angiogenesis;cellular response to estrogen stimulus;Golgi organization;microtubule organizing center organization;negative regulation of focal adhesion assembly;negative regulation of GTPase activity;positive regulation of actin cytoskeleton reorganization;positive regulation of catalytic activity;positive regulation of endothelial cell migration;positive regulation …	cell leading edge;cell periphery;cytoplasm;cytoplasmic microtubule;cytoskeleton;intermediate filament cytoskeleton;nucleolus;nucleus;transcriptionally active chromatin		7.26e-05	68.927	47.226	68.927	-0.28286	27564000	17001000	10563000	NaN	0.440928	0	1	0	EEIEQELTSKQGGRCSPVPGLSSSPSGSPLH	UID6306
F7C0F2	F7C0F2	Breast carcinoma-amplified sequence 3 homolog	Bcas3	S	260	Bcas3(S 260)	0.999953	NaN	NaN	0.0750534	-0.411502	NaN	NaN	0.193078	NaN			0	-0.118025			0	-0.361302	3	ERK1,2 kinase substrate motif;GSK-3, ERK1, ERK2, CDK5 substrate motif;PKA kinase substrate motif;PKC kinase substrate motif;WW domain binding motif		acetyltransferase activator activity;beta-tubulin binding;chromatin binding;histone acetyltransferase binding;histone binding;nuclear hormone receptor binding;transcription factor binding	activation of GTPase activity;angiogenesis;cellular response to estrogen stimulus;Golgi organization;microtubule organizing center organization;negative regulation of focal adhesion assembly;negative regulation of GTPase activity;positive regulation of actin cytoskeleton reorganization;positive regulation of catalytic activity;positive regulation of endothelial cell migration;positive regulation …	cell leading edge;cell periphery;cytoplasm;cytoplasmic microtubule;cytoskeleton;intermediate filament cytoskeleton;nucleolus;nucleus;transcriptionally active chromatin		7.26e-05	68.927	47.226	68.927	-0.28286	27564000	17001000	10563000	NaN	0.738886	0	0.97844	0	EEIEQELTSKQGGRCSPVPGLSSSPSGSPLH	UID1086
A0A0R4J196	A0A0R4J196	C-Jun-amino-terminal kinase-interacting protein 4	Spag9	T	74	Spag9(T 74)	0.999931	-1.50246	-1.58027	NaN	-1.45827	-2.25188	-2.59545	-2.13689	-1.97273	+		1.46358	0.759687	+		2.22124	0.725571	3	GSK-3, ERK1, ERK2, CDK5 substrate motif;RAF1 kinase substrate motif;WW domain binding motif	CDO in myogenesis;Developmental Biology;Myogenesis	JUN kinase binding;kinesin binding;MAP-kinase scaffold activity;mitogen-activated protein kinase p38 binding;protein binding;receptor signaling complex scaffold activity	activation of JUN kinase activity;activation of MAPK activity;negative regulation of protein homodimerization activity;positive regulation of cell migration;positive regulation of MAPK cascade;positive regulation of neuron differentiation;protein homooligomerization;retrograde transport, endosome to Golgi;striated muscle cell differentiation;vesicle-mediated transport	cytoplasm;cytosol;integral component of membrane;membrane;microtubule organizing center;perinuclear region of cytoplasm		4.35e-101	204.21	204.21	193.76	0.20415	79466000	61422000	18044000	NaN	0.347143	2.80349	0.0808	3.10537	ISLGIFPLPAGDGLLTPDTQKGGETPGSEQW	UID4035
A0A0R4J196	A0A0R4J196	C-Jun-amino-terminal kinase-interacting protein 4	Spag9	S	573	Spag9(S 573)	0.997379	-0.281965	NaN	NaN	-0.245916	-0.0333333	-0.149073	-0.233719	-0.11652			0.711054	-0.189014			0.970423	-0.13078	2	14-3-3 domain binding motif;Akt kinase substrate motif;ATM kinase substrate motif;Calmodulin-dependent protein kinase II substrate motif;Casein kinase II substrate motif;DNA dependent Protein kinase substrate motif;MAPKAPK1 kinase substrate motif;PKA kinase substrate motif;PKC kinase substrate motif	CDO in myogenesis;Developmental Biology;Myogenesis	JUN kinase binding;kinesin binding;MAP-kinase scaffold activity;mitogen-activated protein kinase p38 binding;protein binding;receptor signaling complex scaffold activity	activation of JUN kinase activity;activation of MAPK activity;negative regulation of protein homodimerization activity;positive regulation of cell migration;positive regulation of MAPK cascade;positive regulation of neuron differentiation;protein homooligomerization;retrograde transport, endosome to Golgi;striated muscle cell differentiation;vesicle-mediated transport	cytoplasm;cytosol;integral component of membrane;membrane;microtubule organizing center;perinuclear region of cytoplasm		1.63e-05	134.02	97.345	132.23	-1.6482	183770000	92930000	90836000	NaN	1	-0.801676	0.524299	-1.18416	DIAGLDTEGSKQRSASQSSLDKLDQELKEQQ	UID5496
A0A0R4J196	A0A0R4J196	C-Jun-amino-terminal kinase-interacting protein 4	Spag9	S	576	Spag9(S 576)	0.98108	-0.133005	-0.361694	0.259182	0.432746	-0.0880094	0.148739	NaN	0.563549			0.600627	-0.228744			0.238185	-0.158786	2	MDC1 BRCT domain binding motif;Plk1 PBD domain binding motif	CDO in myogenesis;Developmental Biology;Myogenesis	JUN kinase binding;kinesin binding;MAP-kinase scaffold activity;mitogen-activated protein kinase p38 binding;protein binding;receptor signaling complex scaffold activity	activation of JUN kinase activity;activation of MAPK activity;negative regulation of protein homodimerization activity;positive regulation of cell migration;positive regulation of MAPK cascade;positive regulation of neuron differentiation;protein homooligomerization;retrograde transport, endosome to Golgi;striated muscle cell differentiation;vesicle-mediated transport	cytoplasm;cytosol;integral component of membrane;membrane;microtubule organizing center;perinuclear region of cytoplasm		7.1e-05	138.63	104.42	132.23	-1.6482	203950000	103560000	100390000	NaN	1	-0.432727	0.522171	-0.941309	GLDTEGSKQRSASQSSLDKLDQELKEQQKEF	UID278
A0A0R4J196	A0A0R4J196	C-Jun-amino-terminal kinase-interacting protein 4	Spag9	S	437	Spag9(S 437)	0.947899	NaN	NaN	-0.395075	1.82721	NaN	NaN	1.4049	1.68361			0.2591	-0.828187			0.270354	-0.828188	2	Calmodulin-dependent protein kinase II substrate motif;Casein kinase II substrate motif;Chk1 kinase substrate motif;MDC1 BRCT domain binding motif;PAK2 kinase substrate motif;Pim1 kinase substrate sequence;PKA kinase substrate motif;PKC kinase substrate motif;Plk1 PBD domain binding motif	CDO in myogenesis;Developmental Biology;Myogenesis	JUN kinase binding;kinesin binding;MAP-kinase scaffold activity;mitogen-activated protein kinase p38 binding;protein binding;receptor signaling complex scaffold activity	activation of JUN kinase activity;activation of MAPK activity;negative regulation of protein homodimerization activity;positive regulation of cell migration;positive regulation of MAPK cascade;positive regulation of neuron differentiation;protein homooligomerization;retrograde transport, endosome to Golgi;striated muscle cell differentiation;vesicle-mediated transport	cytoplasm;cytosol;integral component of membrane;membrane;microtubule organizing center;perinuclear region of cytoplasm		2.07e-05	145.79	90.618	115.2	1.2362	10429000	4059500	6369500	NaN	1	-0.678928	0.674846	-0.772716	NAPTSHVTPSVKKRSSTLSQLPGDKSKAFDF	UID279
A0A0R4J196	A0A0R4J196	C-Jun-amino-terminal kinase-interacting protein 4	Spag9	S	576	Spag9(S 576)	0.98108	-0.281965	NaN	1.90647	-0.245916	0.365469	-0.173303	-0.233719	-0.149537			0.193972	0.465459			0.341603	0.507301	2	MDC1 BRCT domain binding motif;Plk1 PBD domain binding motif	CDO in myogenesis;Developmental Biology;Myogenesis	JUN kinase binding;kinesin binding;MAP-kinase scaffold activity;mitogen-activated protein kinase p38 binding;protein binding;receptor signaling complex scaffold activity	activation of JUN kinase activity;activation of MAPK activity;negative regulation of protein homodimerization activity;positive regulation of cell migration;positive regulation of MAPK cascade;positive regulation of neuron differentiation;protein homooligomerization;retrograde transport, endosome to Golgi;striated muscle cell differentiation;vesicle-mediated transport	cytoplasm;cytosol;integral component of membrane;membrane;microtubule organizing center;perinuclear region of cytoplasm		7.1e-05	138.63	104.42	132.23	-1.6482	203950000	103560000	100390000	NaN	1	0.697544	0.77521	0.488752	GLDTEGSKQRSASQSSLDKLDQELKEQQKEF	UID5498
A0A0R4J196	A0A0R4J196	C-Jun-amino-terminal kinase-interacting protein 4	Spag9	S	573	Spag9(S 573)	0.997379	-0.469789	0.158337	NaN	0.156138	NaN	-0.464922	NaN	0.714311			0.0154891	0.032543			0.12218	-0.176466	2	14-3-3 domain binding motif;Akt kinase substrate motif;ATM kinase substrate motif;Calmodulin-dependent protein kinase II substrate motif;Casein kinase II substrate motif;DNA dependent Protein kinase substrate motif;MAPKAPK1 kinase substrate motif;PKA kinase substrate motif;PKC kinase substrate motif	CDO in myogenesis;Developmental Biology;Myogenesis	JUN kinase binding;kinesin binding;MAP-kinase scaffold activity;mitogen-activated protein kinase p38 binding;protein binding;receptor signaling complex scaffold activity	activation of JUN kinase activity;activation of MAPK activity;negative regulation of protein homodimerization activity;positive regulation of cell migration;positive regulation of MAPK cascade;positive regulation of neuron differentiation;protein homooligomerization;retrograde transport, endosome to Golgi;striated muscle cell differentiation;vesicle-mediated transport	cytoplasm;cytosol;integral component of membrane;membrane;microtubule organizing center;perinuclear region of cytoplasm		1.63e-05	134.02	97.345	132.23	-1.6482	183770000	92930000	90836000	NaN	1	-0.28661	0.984766	0.0471149	DIAGLDTEGSKQRSASQSSLDKLDQELKEQQ	UID276
A0A0R4J196	A0A0R4J196	C-Jun-amino-terminal kinase-interacting protein 4	Spag9	S	115	Spag9(S 115)	0.999639	NaN	NaN	NaN	NaN	NaN	NaN	-1.53496	-2.47393			0	NaN			0	NaN	2	Casein kinase II substrate motif;G protein-coupled receptor kinase 1 substrate motif;MAPKAPK2 kinase substrate motif	CDO in myogenesis;Developmental Biology;Myogenesis	JUN kinase binding;kinesin binding;MAP-kinase scaffold activity;mitogen-activated protein kinase p38 binding;protein binding;receptor signaling complex scaffold activity	activation of JUN kinase activity;activation of MAPK activity;negative regulation of protein homodimerization activity;positive regulation of cell migration;positive regulation of MAPK cascade;positive regulation of neuron differentiation;protein homooligomerization;retrograde transport, endosome to Golgi;striated muscle cell differentiation;vesicle-mediated transport	cytoplasm;cytosol;integral component of membrane;membrane;microtubule organizing center;perinuclear region of cytoplasm		0.000959096	109.04	70.046	109.04	1.6089	1264400	1025400	238920	NaN	0.846705	0	0.98475	0	HTSLKDELSDISQGGSKATTPASTANSDVSA	UID274
Q80X80	Q80X80	C2 domain-containing protein 2-like	C2cd2l	S	662	C2cd2l(S 662)	0.992134	NaN	NaN	-1.14146	-1.42791	0.135666	NaN	-1.13641	-1.07297			0.308969	-0.179995			0.448869	-0.593446	3	Casein kinase II substrate motif;Pyruvate dehydrogenase kinase substrate motif		insulin binding;lipid binding;phosphatidylinositol binding;phosphatidylinositol transporter activity;phospholipid transporter activity	lipid transport;phospholipid transport;positive regulation of insulin secretion involved in cellular response to glucose stimulus	cortical endoplasmic reticulum;cytoplasmic side of apical plasma membrane;endoplasmic reticulum;endoplasmic reticulum membrane;integral component of membrane;membrane;plasma membrane		4.41e-98	137.99	110.48	137.99	0.59471	63985000	45994000	17991000	NaN	1	-0.920289	0.730828	-0.654658	IFRRRPRQKEAGLSQSHDDLSNTTATPSVRK	UID3256
B0QZL9	B0QZL9	Calcipressin-1;Calcipressin-3	Rcan3;Rcan1	S	101	Rcan3;Rcan1(S 101)	1	NaN	NaN	0.757109	0.209141	NaN	NaN	0.238053	0.188021			0.32412	0.270088			0.366775	0.270088	2	ERK1,2 kinase substrate motif;G protein-coupled receptor kinase 1 substrate motif;GSK3 kinase substrate motif;GSK-3, ERK1, ERK2, CDK5 substrate motif;WW domain binding motif		calcium-dependent protein serine/threonine phosphatase regulator activity;identical protein binding;nucleic acid binding;phosphatase binding;protein binding;troponin I binding	calcineurin-NFAT signaling cascade;calcium-mediated signaling;locomotion involved in locomotory behavior;negative regulation of calcineurin-NFAT signaling cascade;regulation of calcineurin-NFAT signaling cascade;regulation of phosphoprotein phosphatase activity;response to ischemia;response to oxidative stress;short-term memory;skeletal muscle fiber development	cytoplasm;intracellular;nucleus		8.57e-87	221.81	138.44	144.75	0.2372	92197000	53522000	38675000	NaN	1	0.719998	0.675954	0.773962	KSYLLPPQPTKQFLISPPASPPVGWKQSEDA	UID5705
B0QZL9	B0QZL9	Calcipressin-1;Calcipressin-3	Rcan3;Rcan1	S	105	Rcan3;Rcan1(S 105)	1	NaN	NaN	0.757109	0.209141	NaN	NaN	0.238053	0.188021			0.32412	0.270088			0.366775	0.270088	2	ERK1,2 kinase substrate motif;GSK-3, ERK1, ERK2, CDK5 substrate motif;MAPKAPK2 kinase substrate motif;WW domain binding motif		calcium-dependent protein serine/threonine phosphatase regulator activity;identical protein binding;nucleic acid binding;phosphatase binding;protein binding;troponin I binding	calcineurin-NFAT signaling cascade;calcium-mediated signaling;locomotion involved in locomotory behavior;negative regulation of calcineurin-NFAT signaling cascade;regulation of calcineurin-NFAT signaling cascade;regulation of phosphoprotein phosphatase activity;response to ischemia;response to oxidative stress;short-term memory;skeletal muscle fiber development	cytoplasm;intracellular;nucleus		8.57e-87	221.81	138.44	144.75	0.2372	92197000	53522000	38675000	NaN	1	0.719998	0.675102	0.773962	LPPQPTKQFLISPPASPPVGWKQSEDAMPVI	UID5706
Q8BH59	Q8BH59	Calcium-binding mitochondrial carrier protein Aralar1	Slc25a12	S	662	Slc25a12(S 662)	0.999322	0.0380147	-0.0314152	0.446891	0.602077	-0.0408086	-0.0641631	0.411426	0.564134			1.61895	0.0462448			0.0748527	0.0462447	2	Calmodulin-dependent protein kinase II substrate motif;Casein kinase II substrate motif;Chk1 kinase substrate motif;ERK1,2 kinase substrate motif;G protein-coupled receptor kinase 1 substrate motif;Growth associated histone HI kinase substrate motif;GSK-3, ERK1, ERK2, CDK5 substrate motif;PKA kinase substrate motif;PKC kinase substrate motif;WW domain binding motif	Gluconeogenesis;Glucose metabolism;Metabolism;Metabolism of carbohydrates	calcium ion binding;L-aspartate transmembrane transporter activity;L-glutamate transmembrane transporter activity;metal ion binding	aspartate transmembrane transport;L-aspartate transmembrane transport;L-glutamate transmembrane transport;malate-aspartate shuttle;response to calcium ion;transmembrane transport	integral component of membrane;membrane;mitochondrial inner membrane;mitochondrion;myelin sheath		2.7e-07	155.86	115.11	117.95	0.79308	32748000	16417000	16331000	NaN	0.984077	0.143743	0.78959	0.416953	AGIENKFGLYLPKFKSPSVAVAQPKAAAAAQ	UID3294
Q8BH59	Q8BH59	Calcium-binding mitochondrial carrier protein Aralar1	Slc25a12	S	101	Slc25a12(S 101)	1	-0.157045	NaN	0.61306	0.874758	-0.253378	NaN	0.614757	0.795434			0.709453	0.0579867			0.0441874	0.0579862	2		Gluconeogenesis;Glucose metabolism;Metabolism;Metabolism of carbohydrates	calcium ion binding;L-aspartate transmembrane transporter activity;L-glutamate transmembrane transporter activity;metal ion binding	aspartate transmembrane transport;L-aspartate transmembrane transport;L-glutamate transmembrane transport;malate-aspartate shuttle;response to calcium ion;transmembrane transport	integral component of membrane;membrane;mitochondrial inner membrane;mitochondrion;myelin sheath		1.16e-11	163.34	118.73	163.34	0.75349	7910100	3631300	4278800	NaN	0.952939	0.105817	0.790931	0.445219	APDSMFIVAFQLFDKSGNGEVTFENVKEIFG	UID3296
Q8BH59	Q8BH59	Calcium-binding mitochondrial carrier protein Aralar1	Slc25a12	S	664	Slc25a12(S 664)	0.933042	NaN	-0.0750336	NaN	NaN	0.0378742	0.0746424	NaN	NaN			0	-0.149676			0	-0.131292	2	Akt kinase substrate motif;DNA dependent Protein kinase substrate motif;G protein-coupled receptor kinase 1 substrate motif;Phosphorylase kinase substrate motif;PKA kinase substrate motif;PKC kinase substrate motif	Gluconeogenesis;Glucose metabolism;Metabolism;Metabolism of carbohydrates	calcium ion binding;L-aspartate transmembrane transporter activity;L-glutamate transmembrane transporter activity;metal ion binding	aspartate transmembrane transport;L-aspartate transmembrane transport;L-glutamate transmembrane transport;malate-aspartate shuttle;response to calcium ion;transmembrane transport	integral component of membrane;membrane;mitochondrial inner membrane;mitochondrion;myelin sheath		0.000900819	140.01	109.56	140.01	0.346	2344300	1156700	1187600	NaN	0.559514	0	1	0	IENKFGLYLPKFKSPSVAVAQPKAAAAAQ__	UID3295
B1ATS4;O55143;Q8R429	Q8R429	Calcium-transporting ATPase;Sarcoplasmic/endoplasmic reticulum calcium ATPase 3;Sarcoplasmic/endoplasmic reticulum calcium ATPase 2;Sarcoplasmic/endoplasmic reticulum calcium ATPase 1	Atp2a3;Atp2a2;Atp2a1	S	338	Atp2a3;Atp2a2;Atp2a1(S 338)	0.999377	NaN	NaN	-0.189253	-0.452629	NaN	NaN	0.0582473	-1.16978			0.147789	0.234825			0.128211	0.234824	3	AMP-activated protein kinase substrate motif;Casein kinase II substrate motif;DNA dependent Protein kinase substrate motif	Cardiac conduction;Hemostasis;Ion channel transport;Ion homeostasis;Ion transport by P-type ATPases;Muscle contraction;Platelet calcium homeostasis;Platelet homeostasis;Reduction of cytosolic Ca++ levels;Transport of small molecules	ATP binding;ATPase activity;calcium ion binding;calcium-transporting ATPase activity;calcium-transporting ATPase activity involved in regulation of cardiac muscle cell membrane potential;enzyme binding;hydrolase activity;metal ion binding;nucleotide binding;protein binding;protein C-terminus binding;protein homodimerization activity;S100 protein binding	apoptotic mitochondrial changes;ATP hydrolysis coupled cation transmembrane transport;calcium ion import;calcium ion import into sarcoplasmic reticulum;calcium ion transmembrane transport;calcium ion transport;calcium ion transport from cytosol to endoplasmic reticulum;cardiac muscle hypertrophy in response to stress;cellular calcium ion homeostasis;cellular response to oxidative stress;endoplasm…	calcium ion-transporting ATPase complex;endoplasmic reticulum;endoplasmic reticulum membrane;endoplasmic reticulum-Golgi intermediate compartment;extrinsic component of cytoplasmic side of plasma membrane;H zone;I band;integral component of membrane;intercalated disc;longitudinal sarcoplasmic reticulum;membrane;mitochondrion;nucleoplasm;perinuclear region of cytoplasm;protein-containing complex;r…	Alzheimer's disease;Calcium signaling pathway;Pancreatic secretion	1.95e-35	152.09	131.06	152.09	2.0996	33676000	20909000	12768000	NaN	1	0.322572	0.84014	0.403254	TRRMAKKNAIVRSLPSVETLGCTSVICSDKT;TRRMARKNAIVRSLPSVETLGCTSVICSDKT	UID1107
B1ATS4;O55143;Q8R429	Q8R429	Calcium-transporting ATPase;Sarcoplasmic/endoplasmic reticulum calcium ATPase 3;Sarcoplasmic/endoplasmic reticulum calcium ATPase 2;Sarcoplasmic/endoplasmic reticulum calcium ATPase 1	Atp2a3;Atp2a2;Atp2a1	S	488	Atp2a3;Atp2a2;Atp2a1(S 488)	0.999948	NaN	0.170438	0.324004	NaN	NaN	0.29901	NaN	NaN			0	-0.128572			0	-0.0517892	3		Cardiac conduction;Hemostasis;Ion channel transport;Ion homeostasis;Ion transport by P-type ATPases;Muscle contraction;Platelet calcium homeostasis;Platelet homeostasis;Reduction of cytosolic Ca++ levels;Transport of small molecules	ATP binding;ATPase activity;calcium ion binding;calcium-transporting ATPase activity;calcium-transporting ATPase activity involved in regulation of cardiac muscle cell membrane potential;enzyme binding;hydrolase activity;metal ion binding;nucleotide binding;protein binding;protein C-terminus binding;protein homodimerization activity;S100 protein binding	apoptotic mitochondrial changes;ATP hydrolysis coupled cation transmembrane transport;calcium ion import;calcium ion import into sarcoplasmic reticulum;calcium ion transmembrane transport;calcium ion transport;calcium ion transport from cytosol to endoplasmic reticulum;cardiac muscle hypertrophy in response to stress;cellular calcium ion homeostasis;cellular response to oxidative stress;endoplasm…	calcium ion-transporting ATPase complex;endoplasmic reticulum;endoplasmic reticulum membrane;endoplasmic reticulum-Golgi intermediate compartment;extrinsic component of cytoplasmic side of plasma membrane;H zone;I band;integral component of membrane;intercalated disc;longitudinal sarcoplasmic reticulum;membrane;mitochondrion;nucleoplasm;perinuclear region of cytoplasm;protein-containing complex;r…	Alzheimer's disease;Calcium signaling pathway;Pancreatic secretion	0.00281804	56.569	53.601	56.569	-0.010335	42686000	20959000	21727000	NaN	0.737686	0	0.981266	0	SVIKQLMKKEFTLEFSRDRKSMSVYCTPNKP;SVIKQLMRKEFTLEFSRDRKSMSVYCTPTRA;SVIRQLMKKEFTLEFSRDRKSMSVYCSPAKS	UID1105
Q5SVI0	Q5SVI0	Calcium/calmodulin-dependent protein kinase type II subunit beta	Camk2b	S	343	Camk2b(S 343)	0.995291	NaN	0.185359	0.779974	0.813114	-2.63819	-2.54582	-2.17775	-2.0081	+		3.2688	2.83671	+		4.14024	2.93528	2	ERK1,2 kinase substrate motif;G protein-coupled receptor kinase 1 substrate motif;Growth associated histone HI kinase substrate motif;GSK3 kinase substrate motif;GSK-3, ERK1, ERK2, CDK5 substrate motif;MAPKAPK2 kinase substrate motif;PKA kinase substrate motif;PKC kinase substrate motif;WW domain binding motif	Activation of NMDA receptor and postsynaptic events;Cellular response to heat stress;Cellular responses to external stimuli;Cellular responses to stress;CREB phosphorylation through the activation of CaMKII;CREB phosphorylation through the activation of Ras;Cytokine Signaling in Immune system;Glutamate binding, activation of AMPA receptors and synaptic plasticity;HSF1-dependent transactivation;Im…	ATP binding;calmodulin binding;calmodulin-dependent protein kinase activity;identical protein binding;kinase activity;nucleotide binding;protein binding;protein homodimerization activity;protein kinase activity;protein serine/threonine kinase activity;transferase activity	activation of meiosis involved in egg activation;calcium ion transport;cell differentiation;G1/S transition of mitotic cell cycle;inhibitory G-protein coupled receptor phosphorylation;intracellular signal transduction;long-term synaptic potentiation;nervous system development;neuromuscular process controlling balance;peptidyl-serine phosphorylation;peptidyl-threonine phosphorylation;phosphorylati…	cell junction;cytoplasm;cytoskeleton;cytosol;integral component of membrane;membrane;microtubule organizing center;neuron projection;postsynaptic density;sarcoplasmic reticulum;sarcoplasmic reticulum membrane;spindle midzone;synapse	Calcium signaling pathway;ErbB signaling pathway;Gastric acid secretion;Glioma;GnRH signaling pathway;ko05152;Long-term potentiation;Melanogenesis;Neurotrophin signaling pathway;Olfactory transduction;Oocyte meiosis;Phototransduction - fly;Wnt signaling pathway	0.000446959	152.38	97.767	95.483	0.99067	14311000	11106000	3205200	NaN	0.396	8.49158	0	17.1035	VKPQTNSTKNSSAITSPKGSLPPAALEPQTT	UID2304
Q5SVI0	Q5SVI0	Calcium/calmodulin-dependent protein kinase type II subunit beta	Camk2b	T	377	Camk2b(T 377)	0.97798	0.249263	0.0899048	NaN	0.0102069	-0.504203	-0.666187	NaN	NaN	+		2.95571	0.754779	+		2.11941	0.701653	2	Casein kinase II substrate motif;MAPKAPK2 kinase substrate motif	Activation of NMDA receptor and postsynaptic events;Cellular response to heat stress;Cellular responses to external stimuli;Cellular responses to stress;CREB phosphorylation through the activation of CaMKII;CREB phosphorylation through the activation of Ras;Cytokine Signaling in Immune system;Glutamate binding, activation of AMPA receptors and synaptic plasticity;HSF1-dependent transactivation;Im…	ATP binding;calmodulin binding;calmodulin-dependent protein kinase activity;identical protein binding;kinase activity;nucleotide binding;protein binding;protein homodimerization activity;protein kinase activity;protein serine/threonine kinase activity;transferase activity	activation of meiosis involved in egg activation;calcium ion transport;cell differentiation;G1/S transition of mitotic cell cycle;inhibitory G-protein coupled receptor phosphorylation;intracellular signal transduction;long-term synaptic potentiation;nervous system development;neuromuscular process controlling balance;peptidyl-serine phosphorylation;peptidyl-threonine phosphorylation;phosphorylati…	cell junction;cytoplasm;cytoskeleton;cytosol;integral component of membrane;membrane;microtubule organizing center;neuron projection;postsynaptic density;sarcoplasmic reticulum;sarcoplasmic reticulum membrane;spindle midzone;synapse	Calcium signaling pathway;ErbB signaling pathway;Gastric acid secretion;Glioma;GnRH signaling pathway;ko05152;Long-term potentiation;Melanogenesis;Neurotrophin signaling pathway;Olfactory transduction;Oocyte meiosis;Phototransduction - fly;Wnt signaling pathway	8.8e-29	184.88	128.45	134.08	0.99186	19192000	10738000	8453500	NaN	0.350237	3.35761	0.0775963	7.44998	NPVDGIKESSDSTNTTIEDEDAKARKQEIIK	UID4687
Q5SVI0	Q5SVI0	Calcium/calmodulin-dependent protein kinase type II subunit beta	Camk2b	S	373	Camk2b(S 373)	0.988752	0.315218	-0.00223794	NaN	0.97607	-0.962857	-1.13593	-0.801229	-0.325774	+		2.74556	1.23787	+		1.94156	1.23613	2	b-Adrenergic Receptor kinase substrate motif;Casein kinase II substrate motif;G protein-coupled receptor kinase 1 substrate motif	Activation of NMDA receptor and postsynaptic events;Cellular response to heat stress;Cellular responses to external stimuli;Cellular responses to stress;CREB phosphorylation through the activation of CaMKII;CREB phosphorylation through the activation of Ras;Cytokine Signaling in Immune system;Glutamate binding, activation of AMPA receptors and synaptic plasticity;HSF1-dependent transactivation;Im…	ATP binding;calmodulin binding;calmodulin-dependent protein kinase activity;identical protein binding;kinase activity;nucleotide binding;protein binding;protein homodimerization activity;protein kinase activity;protein serine/threonine kinase activity;transferase activity	activation of meiosis involved in egg activation;calcium ion transport;cell differentiation;G1/S transition of mitotic cell cycle;inhibitory G-protein coupled receptor phosphorylation;intracellular signal transduction;long-term synaptic potentiation;nervous system development;neuromuscular process controlling balance;peptidyl-serine phosphorylation;peptidyl-threonine phosphorylation;phosphorylati…	cell junction;cytoplasm;cytoskeleton;cytosol;integral component of membrane;membrane;microtubule organizing center;neuron projection;postsynaptic density;sarcoplasmic reticulum;sarcoplasmic reticulum membrane;spindle midzone;synapse	Calcium signaling pathway;ErbB signaling pathway;Gastric acid secretion;Glioma;GnRH signaling pathway;ko05152;Long-term potentiation;Melanogenesis;Neurotrophin signaling pathway;Olfactory transduction;Oocyte meiosis;Phototransduction - fly;Wnt signaling pathway	1.41e-76	205	170.62	205	-0.111	20648000	12342000	8305500	NaN	0.326175	2.96309	0	8.1151	TVIHNPVDGIKESSDSTNTTIEDEDAKARKQ	UID2303
Q5SVI0	Q5SVI0	Calcium/calmodulin-dependent protein kinase type II subunit beta	Camk2b	S	371	Camk2b(S 371)	0.810889	0.239031	-0.0131304	0.405012	NaN	-1.19429	-1.11229	NaN	NaN			1.07821	1.26624	+		2.47029	1.3636	2	Casein kinase II substrate motif;MDC1 BRCT domain binding motif;PKA kinase substrate motif;PKC kinase substrate motif;Plk1 PBD domain binding motif	Activation of NMDA receptor and postsynaptic events;Cellular response to heat stress;Cellular responses to external stimuli;Cellular responses to stress;CREB phosphorylation through the activation of CaMKII;CREB phosphorylation through the activation of Ras;Cytokine Signaling in Immune system;Glutamate binding, activation of AMPA receptors and synaptic plasticity;HSF1-dependent transactivation;Im…	ATP binding;calmodulin binding;calmodulin-dependent protein kinase activity;identical protein binding;kinase activity;nucleotide binding;protein binding;protein homodimerization activity;protein kinase activity;protein serine/threonine kinase activity;transferase activity	activation of meiosis involved in egg activation;calcium ion transport;cell differentiation;G1/S transition of mitotic cell cycle;inhibitory G-protein coupled receptor phosphorylation;intracellular signal transduction;long-term synaptic potentiation;nervous system development;neuromuscular process controlling balance;peptidyl-serine phosphorylation;peptidyl-threonine phosphorylation;phosphorylati…	cell junction;cytoplasm;cytoskeleton;cytosol;integral component of membrane;membrane;microtubule organizing center;neuron projection;postsynaptic density;sarcoplasmic reticulum;sarcoplasmic reticulum membrane;spindle midzone;synapse	Calcium signaling pathway;ErbB signaling pathway;Gastric acid secretion;Glioma;GnRH signaling pathway;ko05152;Long-term potentiation;Melanogenesis;Neurotrophin signaling pathway;Olfactory transduction;Oocyte meiosis;Phototransduction - fly;Wnt signaling pathway	6.53e-87	214.94	214.94	64.538	-0.5172	14117000	7210000	6906700	NaN	0.297098	5.24702	0.110825	4.74104	QTTVIHNPVDGIKESSDSTNTTIEDEDAKAR	UID2302
Q5SVI0	Q5SVI0	Calcium/calmodulin-dependent protein kinase type II subunit beta	Camk2b	S	373	Camk2b(S 373)	0.988752	NaN	NaN	NaN	NaN	-0.914739	-1.53944	NaN	NaN			0	NaN			0	NaN	2	b-Adrenergic Receptor kinase substrate motif;Casein kinase II substrate motif;G protein-coupled receptor kinase 1 substrate motif	Activation of NMDA receptor and postsynaptic events;Cellular response to heat stress;Cellular responses to external stimuli;Cellular responses to stress;CREB phosphorylation through the activation of CaMKII;CREB phosphorylation through the activation of Ras;Cytokine Signaling in Immune system;Glutamate binding, activation of AMPA receptors and synaptic plasticity;HSF1-dependent transactivation;Im…	ATP binding;calmodulin binding;calmodulin-dependent protein kinase activity;identical protein binding;kinase activity;nucleotide binding;protein binding;protein homodimerization activity;protein kinase activity;protein serine/threonine kinase activity;transferase activity	activation of meiosis involved in egg activation;calcium ion transport;cell differentiation;G1/S transition of mitotic cell cycle;inhibitory G-protein coupled receptor phosphorylation;intracellular signal transduction;long-term synaptic potentiation;nervous system development;neuromuscular process controlling balance;peptidyl-serine phosphorylation;peptidyl-threonine phosphorylation;phosphorylati…	cell junction;cytoplasm;cytoskeleton;cytosol;integral component of membrane;membrane;microtubule organizing center;neuron projection;postsynaptic density;sarcoplasmic reticulum;sarcoplasmic reticulum membrane;spindle midzone;synapse	Calcium signaling pathway;ErbB signaling pathway;Gastric acid secretion;Glioma;GnRH signaling pathway;ko05152;Long-term potentiation;Melanogenesis;Neurotrophin signaling pathway;Olfactory transduction;Oocyte meiosis;Phototransduction - fly;Wnt signaling pathway	1.41e-76	205	170.62	205	-0.111	20648000	12342000	8305500	NaN	0.41437	0	1	0	TVIHNPVDGIKESSDSTNTTIEDEDAKARKQ	UID7523
Q5SVI0	Q5SVI0	Calcium/calmodulin-dependent protein kinase type II subunit beta	Camk2b	T	377	Camk2b(T 377)	0.97798	NaN	NaN	NaN	NaN	-0.914739	-1.53944	NaN	NaN			0	NaN			0	NaN	2	Casein kinase II substrate motif;MAPKAPK2 kinase substrate motif	Activation of NMDA receptor and postsynaptic events;Cellular response to heat stress;Cellular responses to external stimuli;Cellular responses to stress;CREB phosphorylation through the activation of CaMKII;CREB phosphorylation through the activation of Ras;Cytokine Signaling in Immune system;Glutamate binding, activation of AMPA receptors and synaptic plasticity;HSF1-dependent transactivation;Im…	ATP binding;calmodulin binding;calmodulin-dependent protein kinase activity;identical protein binding;kinase activity;nucleotide binding;protein binding;protein homodimerization activity;protein kinase activity;protein serine/threonine kinase activity;transferase activity	activation of meiosis involved in egg activation;calcium ion transport;cell differentiation;G1/S transition of mitotic cell cycle;inhibitory G-protein coupled receptor phosphorylation;intracellular signal transduction;long-term synaptic potentiation;nervous system development;neuromuscular process controlling balance;peptidyl-serine phosphorylation;peptidyl-threonine phosphorylation;phosphorylati…	cell junction;cytoplasm;cytoskeleton;cytosol;integral component of membrane;membrane;microtubule organizing center;neuron projection;postsynaptic density;sarcoplasmic reticulum;sarcoplasmic reticulum membrane;spindle midzone;synapse	Calcium signaling pathway;ErbB signaling pathway;Gastric acid secretion;Glioma;GnRH signaling pathway;ko05152;Long-term potentiation;Melanogenesis;Neurotrophin signaling pathway;Olfactory transduction;Oocyte meiosis;Phototransduction - fly;Wnt signaling pathway	8.8e-29	184.88	128.45	134.08	0.99186	19192000	10738000	8453500	NaN	0.377114	0	0.982166	0	NPVDGIKESSDSTNTTIEDEDAKARKQEIIK	UID9907
Q923T9	Q923T9	Calcium/calmodulin-dependent protein kinase type II subunit gamma	Camk2g	T	382	Camk2g(T 382)	0.998209	0.151729	0.448055	0.603881	0.512075	-0.5346	-0.399255	0.263756	0.238298			1.52595	0.536885			1.22906	0.536886	2	G protein-coupled receptor kinase 1 substrate motif;MDC1 BRCT domain binding motif;PKA kinase substrate motif;PKC kinase substrate motif;Plk1 PBD domain binding motif	Activation of NMDA receptor and postsynaptic events;Cellular response to heat stress;Cellular responses to external stimuli;Cellular responses to stress;CREB phosphorylation through the activation of CaMKII;CREB phosphorylation through the activation of Ras;Cytokine Signaling in Immune system;Glutamate binding, activation of AMPA receptors and synaptic plasticity;HSF1-dependent transactivation;Im…	ATP binding;calmodulin binding;calmodulin-dependent protein kinase activity;identical protein binding;kinase activity;nucleotide binding;protein homodimerization activity;protein kinase activity;protein serine/threonine kinase activity;transferase activity	calcium ion transport;cell differentiation;G1/S transition of mitotic cell cycle;intracellular signal transduction;multicellular organism development;nervous system development;peptidyl-serine phosphorylation;peptidyl-threonine phosphorylation;phosphorylation;protein autophosphorylation;protein complex oligomerization;protein phosphorylation;regulation of relaxation of cardiac muscle	cytoplasm;membrane;neuron projection;postsynaptic density;sarcoplasmic reticulum;sarcoplasmic reticulum membrane	Calcium signaling pathway;ErbB signaling pathway;Gastric acid secretion;Glioma;GnRH signaling pathway;ko05152;Long-term potentiation;Melanogenesis;Neurotrophin signaling pathway;Olfactory transduction;Oocyte meiosis;Phototransduction - fly;Wnt signaling pathway	0	301.34	242	231.39	0.90825	48546000	25281000	23265000	NaN	0.566223	1.6226	0.101657	2.26125	QTTVVHNATDGIKGSTESCNTTTEDEDLKVR	UID4976
Q923T9	Q923T9	Calcium/calmodulin-dependent protein kinase type II subunit gamma	Camk2g	S	381	Camk2g(S 381)	0.908249	-0.00482668	0.0377336	0.603881	0.509848	-0.556266	NaN	NaN	0.47467			0.337768	0.293309			0.344035	0.327457	2	Casein kinase II substrate motif;PKA kinase substrate motif;PKC kinase substrate motif	Activation of NMDA receptor and postsynaptic events;Cellular response to heat stress;Cellular responses to external stimuli;Cellular responses to stress;CREB phosphorylation through the activation of CaMKII;CREB phosphorylation through the activation of Ras;Cytokine Signaling in Immune system;Glutamate binding, activation of AMPA receptors and synaptic plasticity;HSF1-dependent transactivation;Im…	ATP binding;calmodulin binding;calmodulin-dependent protein kinase activity;identical protein binding;kinase activity;nucleotide binding;protein homodimerization activity;protein kinase activity;protein serine/threonine kinase activity;transferase activity	calcium ion transport;cell differentiation;G1/S transition of mitotic cell cycle;intracellular signal transduction;multicellular organism development;nervous system development;peptidyl-serine phosphorylation;peptidyl-threonine phosphorylation;phosphorylation;protein autophosphorylation;protein complex oligomerization;protein phosphorylation;regulation of relaxation of cardiac muscle	cytoplasm;membrane;neuron projection;postsynaptic density;sarcoplasmic reticulum;sarcoplasmic reticulum membrane	Calcium signaling pathway;ErbB signaling pathway;Gastric acid secretion;Glioma;GnRH signaling pathway;ko05152;Long-term potentiation;Melanogenesis;Neurotrophin signaling pathway;Olfactory transduction;Oocyte meiosis;Phototransduction - fly;Wnt signaling pathway	0	301.34	242	228.68	-0.13471	38596000	20216000	18380000	NaN	1	0.662594	0.664979	0.818999	PQTTVVHNATDGIKGSTESCNTTTEDEDLKV	UID3573
Q923T9	Q923T9	Calcium/calmodulin-dependent protein kinase type II subunit gamma	Camk2g	S	384	Camk2g(S 384)	0.999963	NaN	NaN	0.450169	0.162339	1.38775	NaN	NaN	0.260628			0	-0.098289			0.330523	-0.517934	2	b-Adrenergic Receptor kinase substrate motif;Casein kinase II substrate motif;G protein-coupled receptor kinase 1 substrate motif	Activation of NMDA receptor and postsynaptic events;Cellular response to heat stress;Cellular responses to external stimuli;Cellular responses to stress;CREB phosphorylation through the activation of CaMKII;CREB phosphorylation through the activation of Ras;Cytokine Signaling in Immune system;Glutamate binding, activation of AMPA receptors and synaptic plasticity;HSF1-dependent transactivation;Im…	ATP binding;calmodulin binding;calmodulin-dependent protein kinase activity;identical protein binding;kinase activity;nucleotide binding;protein homodimerization activity;protein kinase activity;protein serine/threonine kinase activity;transferase activity	calcium ion transport;cell differentiation;G1/S transition of mitotic cell cycle;intracellular signal transduction;multicellular organism development;nervous system development;peptidyl-serine phosphorylation;peptidyl-threonine phosphorylation;phosphorylation;protein autophosphorylation;protein complex oligomerization;protein phosphorylation;regulation of relaxation of cardiac muscle	cytoplasm;membrane;neuron projection;postsynaptic density;sarcoplasmic reticulum;sarcoplasmic reticulum membrane	Calcium signaling pathway;ErbB signaling pathway;Gastric acid secretion;Glioma;GnRH signaling pathway;ko05152;Long-term potentiation;Melanogenesis;Neurotrophin signaling pathway;Olfactory transduction;Oocyte meiosis;Phototransduction - fly;Wnt signaling pathway	3.79e-253	298.96	237	271.34	-0.11265	21703000	10388000	11315000	NaN	1	-0.759829	1	0	TVVHNATDGIKGSTESCNTTTEDEDLKVRKQ	UID3574
Q923T9	Q923T9	Calcium/calmodulin-dependent protein kinase type II subunit gamma	Camk2g	S	384	Camk2g(S 384)	0.999963	NaN	NaN	NaN	0.561106	NaN	-0.327511	NaN	0.216113			0	0.344993			0	0.616805	2	b-Adrenergic Receptor kinase substrate motif;Casein kinase II substrate motif;G protein-coupled receptor kinase 1 substrate motif	Activation of NMDA receptor and postsynaptic events;Cellular response to heat stress;Cellular responses to external stimuli;Cellular responses to stress;CREB phosphorylation through the activation of CaMKII;CREB phosphorylation through the activation of Ras;Cytokine Signaling in Immune system;Glutamate binding, activation of AMPA receptors and synaptic plasticity;HSF1-dependent transactivation;Im…	ATP binding;calmodulin binding;calmodulin-dependent protein kinase activity;identical protein binding;kinase activity;nucleotide binding;protein homodimerization activity;protein kinase activity;protein serine/threonine kinase activity;transferase activity	calcium ion transport;cell differentiation;G1/S transition of mitotic cell cycle;intracellular signal transduction;multicellular organism development;nervous system development;peptidyl-serine phosphorylation;peptidyl-threonine phosphorylation;phosphorylation;protein autophosphorylation;protein complex oligomerization;protein phosphorylation;regulation of relaxation of cardiac muscle	cytoplasm;membrane;neuron projection;postsynaptic density;sarcoplasmic reticulum;sarcoplasmic reticulum membrane	Calcium signaling pathway;ErbB signaling pathway;Gastric acid secretion;Glioma;GnRH signaling pathway;ko05152;Long-term potentiation;Melanogenesis;Neurotrophin signaling pathway;Olfactory transduction;Oocyte meiosis;Phototransduction - fly;Wnt signaling pathway	3.79e-253	298.96	237	271.34	-0.11265	21703000	10388000	11315000	NaN	0.390577	0	0.979736	0	TVVHNATDGIKGSTESCNTTTEDEDLKVRKQ	UID8794
Q923T9	Q923T9	Calcium/calmodulin-dependent protein kinase type II subunit gamma	Camk2g	T	382	Camk2g(T 382)	0.998209	NaN	NaN	NaN	0.561106	NaN	-0.327511	NaN	0.216113			0	0.344993			0	0.616805	2	G protein-coupled receptor kinase 1 substrate motif;MDC1 BRCT domain binding motif;PKA kinase substrate motif;PKC kinase substrate motif;Plk1 PBD domain binding motif	Activation of NMDA receptor and postsynaptic events;Cellular response to heat stress;Cellular responses to external stimuli;Cellular responses to stress;CREB phosphorylation through the activation of CaMKII;CREB phosphorylation through the activation of Ras;Cytokine Signaling in Immune system;Glutamate binding, activation of AMPA receptors and synaptic plasticity;HSF1-dependent transactivation;Im…	ATP binding;calmodulin binding;calmodulin-dependent protein kinase activity;identical protein binding;kinase activity;nucleotide binding;protein homodimerization activity;protein kinase activity;protein serine/threonine kinase activity;transferase activity	calcium ion transport;cell differentiation;G1/S transition of mitotic cell cycle;intracellular signal transduction;multicellular organism development;nervous system development;peptidyl-serine phosphorylation;peptidyl-threonine phosphorylation;phosphorylation;protein autophosphorylation;protein complex oligomerization;protein phosphorylation;regulation of relaxation of cardiac muscle	cytoplasm;membrane;neuron projection;postsynaptic density;sarcoplasmic reticulum;sarcoplasmic reticulum membrane	Calcium signaling pathway;ErbB signaling pathway;Gastric acid secretion;Glioma;GnRH signaling pathway;ko05152;Long-term potentiation;Melanogenesis;Neurotrophin signaling pathway;Olfactory transduction;Oocyte meiosis;Phototransduction - fly;Wnt signaling pathway	0	301.34	242	231.39	0.90825	48546000	25281000	23265000	NaN	0.37255	0	0.981681	0	QTTVVHNATDGIKGSTESCNTTTEDEDLKVR	UID10196
Q923T9	Q923T9	Calcium/calmodulin-dependent protein kinase type II subunit gamma	Camk2g	S	381	Camk2g(S 381)	0.908249	NaN	NaN	NaN	0.561106	NaN	-0.327511	NaN	0.142871			0	0.418235			0	0.653426	2	Casein kinase II substrate motif;PKA kinase substrate motif;PKC kinase substrate motif	Activation of NMDA receptor and postsynaptic events;Cellular response to heat stress;Cellular responses to external stimuli;Cellular responses to stress;CREB phosphorylation through the activation of CaMKII;CREB phosphorylation through the activation of Ras;Cytokine Signaling in Immune system;Glutamate binding, activation of AMPA receptors and synaptic plasticity;HSF1-dependent transactivation;Im…	ATP binding;calmodulin binding;calmodulin-dependent protein kinase activity;identical protein binding;kinase activity;nucleotide binding;protein homodimerization activity;protein kinase activity;protein serine/threonine kinase activity;transferase activity	calcium ion transport;cell differentiation;G1/S transition of mitotic cell cycle;intracellular signal transduction;multicellular organism development;nervous system development;peptidyl-serine phosphorylation;peptidyl-threonine phosphorylation;phosphorylation;protein autophosphorylation;protein complex oligomerization;protein phosphorylation;regulation of relaxation of cardiac muscle	cytoplasm;membrane;neuron projection;postsynaptic density;sarcoplasmic reticulum;sarcoplasmic reticulum membrane	Calcium signaling pathway;ErbB signaling pathway;Gastric acid secretion;Glioma;GnRH signaling pathway;ko05152;Long-term potentiation;Melanogenesis;Neurotrophin signaling pathway;Olfactory transduction;Oocyte meiosis;Phototransduction - fly;Wnt signaling pathway	0	301.34	242	228.68	-0.13471	38596000	20216000	18380000	NaN	0.390661	0	0.980274	0	PQTTVVHNATDGIKGSTESCNTTTEDEDLKV	UID8793
Q923T9	Q923T9	Calcium/calmodulin-dependent protein kinase type II subunit gamma	Camk2g	S	349	Camk2g(S 349)	0.899368	NaN	NaN	NaN	NaN	NaN	NaN	-1.3422	-1.72099			0	NaN			0	NaN	4	Casein kinase II substrate motif;G protein-coupled receptor kinase 1 substrate motif;PKA kinase substrate motif;PKC kinase substrate motif	Activation of NMDA receptor and postsynaptic events;Cellular response to heat stress;Cellular responses to external stimuli;Cellular responses to stress;CREB phosphorylation through the activation of CaMKII;CREB phosphorylation through the activation of Ras;Cytokine Signaling in Immune system;Glutamate binding, activation of AMPA receptors and synaptic plasticity;HSF1-dependent transactivation;Im…	ATP binding;calmodulin binding;calmodulin-dependent protein kinase activity;identical protein binding;kinase activity;nucleotide binding;protein homodimerization activity;protein kinase activity;protein serine/threonine kinase activity;transferase activity	calcium ion transport;cell differentiation;G1/S transition of mitotic cell cycle;intracellular signal transduction;multicellular organism development;nervous system development;peptidyl-serine phosphorylation;peptidyl-threonine phosphorylation;phosphorylation;protein autophosphorylation;protein complex oligomerization;protein phosphorylation;regulation of relaxation of cardiac muscle	cytoplasm;membrane;neuron projection;postsynaptic density;sarcoplasmic reticulum;sarcoplasmic reticulum membrane	Calcium signaling pathway;ErbB signaling pathway;Gastric acid secretion;Glioma;GnRH signaling pathway;ko05152;Long-term potentiation;Melanogenesis;Neurotrophin signaling pathway;Olfactory transduction;Oocyte meiosis;Phototransduction - fly;Wnt signaling pathway	0.000410049	59.37	59.37	46.295	0.23335	5746200	4737300	1008900	NaN	0.542792	0	1	0	SSSSVHLMPQSNNKNSLVSPAQEPAPLQTAM	UID3575
A0A0A0MQE5	A0A0A0MQE5	Calmodulin-regulated spectrin-associated protein 1	Camsap1	S	823	Camsap1(S 823)	0.99731	NaN	NaN	NaN	NaN	-0.0960825	NaN	-0.752948	-0.899964			0	NaN			0	NaN	2	14-3-3 domain binding motif;Calmodulin-dependent protein kinase II substrate motif;Calmodulin-dependent protein kinase IV substrate motif;Casein kinase II substrate motif;Chk1 kinase substrate motif;PKA kinase substrate motif;PKC kinase substrate motif		calmodulin binding;microtubule binding;microtubule minus-end binding;spectrin binding	cytoskeleton organization;microtubule cytoskeleton organization;neuron projection development;regulation of cell morphogenesis;regulation of microtubule polymerization	cytoplasm;cytoskeleton;microtubule;microtubule minus-end		0.000401997	134.4	86.778	79.639	0.027775	3069100	1985200	1083900	NaN	0.874005	0	0.969843	0	VKMTSFAERKLQRLNSCETKSSTSSSQKTTP	UID103
P35564	P35564	Calnexin	Canx	S	553	Canx(S 553)	1	-0.423178	-0.264686	NaN	0.0257376	-0.545003	0	NaN	NaN			0.110917	-0.0714305			0.0668377	0.0517927	3	Casein kinase II substrate motif;PKA kinase substrate motif;PKC kinase substrate motif	Adaptive Immune System;Antigen Presentation: Folding, assembly and peptide loading of class I MHC;Asparagine N-linked glycosylation;Calnexin/calreticulin cycle;Class I MHC mediated antigen processing & presentation;Cytokine Signaling in Immune system;Immune System;Interleukin-12 family signaling;Interleukin-27 signaling;Interleukin-35 Signalling;Metabolism of proteins;MHC class II antigen present…	apolipoprotein binding;calcium ion binding;carbohydrate binding;ionotropic glutamate receptor binding;metal ion binding;protein binding;unfolded protein binding	aging;chaperone-mediated protein folding;clathrin-dependent endocytosis;protein folding;synaptic vesicle endocytosis	axon;cytoplasm;dendrite cytoplasm;dendritic spine;endoplasmic reticulum;endoplasmic reticulum membrane;endoplasmic reticulum quality control compartment;ER-mitochondrion membrane contact site;integral component of lumenal side of endoplasmic reticulum membrane;integral component of membrane;melanosome;membrane;myelin sheath;neuronal cell body;protein-containing complex;ribosome;rough endoplasmic …	Antigen processing and presentation;Phagosome;Protein processing in endoplasmic reticulum	2.95e-90	206.67	190.97	121.38	-0.83331	224790000	120750000	104050000	NaN	0.977741	0.142027	0.896194	-0.243578	RDEEEEEEKLEEKQKSDAEEDGVTGSQDEED	UID7542
P35564	P35564	Calnexin	Canx	S	563	Canx(S 563)	0.999999	-0.137632	-0.10813	NaN	0.0247452	-0.192414	-0.247405	NaN	0.297133			0.0682938	-0.0261103			0.0497494	-0.0261099	2	ATM kinase substrate motif;Casein kinase II substrate motif;DNA dependent Protein kinase substrate motif	Adaptive Immune System;Antigen Presentation: Folding, assembly and peptide loading of class I MHC;Asparagine N-linked glycosylation;Calnexin/calreticulin cycle;Class I MHC mediated antigen processing & presentation;Cytokine Signaling in Immune system;Immune System;Interleukin-12 family signaling;Interleukin-27 signaling;Interleukin-35 Signalling;Metabolism of proteins;MHC class II antigen present…	apolipoprotein binding;calcium ion binding;carbohydrate binding;ionotropic glutamate receptor binding;metal ion binding;protein binding;unfolded protein binding	aging;chaperone-mediated protein folding;clathrin-dependent endocytosis;protein folding;synaptic vesicle endocytosis	axon;cytoplasm;dendrite cytoplasm;dendritic spine;endoplasmic reticulum;endoplasmic reticulum membrane;endoplasmic reticulum quality control compartment;ER-mitochondrion membrane contact site;integral component of lumenal side of endoplasmic reticulum membrane;integral component of membrane;melanosome;membrane;myelin sheath;neuronal cell body;protein-containing complex;ribosome;rough endoplasmic …	Antigen processing and presentation;Phagosome;Protein processing in endoplasmic reticulum	5.06e-213	264.98	232.43	215.45	0.93731	334980000	179180000	155800000	NaN	0.947407	-0.0932036	0.931387	-0.115772	EEKQKSDAEEDGVTGSQDEEDSKPKAEEDEI	UID2323
P35564	P35564	Calnexin	Canx	S	563	Canx(S 563)	0.999999	-0.422675	-0.361824	NaN	0.0257376	-0.828281	0	NaN	NaN			0.0160491	0.021891			0.165572	0.16122	2	ATM kinase substrate motif;Casein kinase II substrate motif;DNA dependent Protein kinase substrate motif	Adaptive Immune System;Antigen Presentation: Folding, assembly and peptide loading of class I MHC;Asparagine N-linked glycosylation;Calnexin/calreticulin cycle;Class I MHC mediated antigen processing & presentation;Cytokine Signaling in Immune system;Immune System;Interleukin-12 family signaling;Interleukin-27 signaling;Interleukin-35 Signalling;Metabolism of proteins;MHC class II antigen present…	apolipoprotein binding;calcium ion binding;carbohydrate binding;ionotropic glutamate receptor binding;metal ion binding;protein binding;unfolded protein binding	aging;chaperone-mediated protein folding;clathrin-dependent endocytosis;protein folding;synaptic vesicle endocytosis	axon;cytoplasm;dendrite cytoplasm;dendritic spine;endoplasmic reticulum;endoplasmic reticulum membrane;endoplasmic reticulum quality control compartment;ER-mitochondrion membrane contact site;integral component of lumenal side of endoplasmic reticulum membrane;integral component of membrane;melanosome;membrane;myelin sheath;neuronal cell body;protein-containing complex;ribosome;rough endoplasmic …	Antigen processing and presentation;Phagosome;Protein processing in endoplasmic reticulum	5.06e-213	264.98	232.43	215.45	0.93731	334980000	179180000	155800000	NaN	1	0.35202	0.98403	0.045256	EEKQKSDAEEDGVTGSQDEEDSKPKAEEDEI	UID7543
P35564	P35564	Calnexin	Canx	S	553	Canx(S 553)	1	-0.121235	-0.310772	NaN	0.107822	-0.334134	-0.153848	NaN	0.171719			0.00736237	-0.00264066			0.00452273	-0.00264112	3	Casein kinase II substrate motif;PKA kinase substrate motif;PKC kinase substrate motif	Adaptive Immune System;Antigen Presentation: Folding, assembly and peptide loading of class I MHC;Asparagine N-linked glycosylation;Calnexin/calreticulin cycle;Class I MHC mediated antigen processing & presentation;Cytokine Signaling in Immune system;Immune System;Interleukin-12 family signaling;Interleukin-27 signaling;Interleukin-35 Signalling;Metabolism of proteins;MHC class II antigen present…	apolipoprotein binding;calcium ion binding;carbohydrate binding;ionotropic glutamate receptor binding;metal ion binding;protein binding;unfolded protein binding	aging;chaperone-mediated protein folding;clathrin-dependent endocytosis;protein folding;synaptic vesicle endocytosis	axon;cytoplasm;dendrite cytoplasm;dendritic spine;endoplasmic reticulum;endoplasmic reticulum membrane;endoplasmic reticulum quality control compartment;ER-mitochondrion membrane contact site;integral component of lumenal side of endoplasmic reticulum membrane;integral component of membrane;melanosome;membrane;myelin sheath;neuronal cell body;protein-containing complex;ribosome;rough endoplasmic …	Antigen processing and presentation;Phagosome;Protein processing in endoplasmic reticulum	2.95e-90	206.67	190.97	121.38	-0.83331	224790000	120750000	104050000	NaN	0.896504	-0.00906996	0.990848	-0.0125111	RDEEEEEEKLEEKQKSDAEEDGVTGSQDEED	UID2322
P35564	P35564	Calnexin	Canx	S	569	Canx(S 569)	0.997248	NaN	-0.136204	NaN	NaN	NaN	1.3195	NaN	-0.094988			0	-1.4557			0	-0.748461	3	b-Adrenergic Receptor kinase substrate motif;Casein kinase I substrate motif;G protein-coupled receptor kinase 1 substrate motif	Adaptive Immune System;Antigen Presentation: Folding, assembly and peptide loading of class I MHC;Asparagine N-linked glycosylation;Calnexin/calreticulin cycle;Class I MHC mediated antigen processing & presentation;Cytokine Signaling in Immune system;Immune System;Interleukin-12 family signaling;Interleukin-27 signaling;Interleukin-35 Signalling;Metabolism of proteins;MHC class II antigen present…	apolipoprotein binding;calcium ion binding;carbohydrate binding;ionotropic glutamate receptor binding;metal ion binding;protein binding;unfolded protein binding	aging;chaperone-mediated protein folding;clathrin-dependent endocytosis;protein folding;synaptic vesicle endocytosis	axon;cytoplasm;dendrite cytoplasm;dendritic spine;endoplasmic reticulum;endoplasmic reticulum membrane;endoplasmic reticulum quality control compartment;ER-mitochondrion membrane contact site;integral component of lumenal side of endoplasmic reticulum membrane;integral component of membrane;melanosome;membrane;myelin sheath;neuronal cell body;protein-containing complex;ribosome;rough endoplasmic …	Antigen processing and presentation;Phagosome;Protein processing in endoplasmic reticulum	4.66e-08	71.402	48.864	71.402	-0.089915	6168900	2277800	3891000	NaN	0.624547	0	1	0	DAEEDGVTGSQDEEDSKPKAEEDEILNRSPR	UID2324
Q64691	Q64691	Calpain-3	Capn3	S	611	Capn3(S 611)	0.999998	1.27149	NaN	NaN	0.859254	-1.78215	NaN	-1.54536	-1.93512	+		1.54967	2.92401	+		3.03567	2.81958	2	14-3-3 domain binding motif;Calmodulin-dependent protein kinase II substrate motif;Casein kinase II substrate motif;PKA kinase substrate motif;PKC kinase substrate motif	Degradation of the extracellular matrix;Extracellular matrix organization	calcium ion binding;calcium-dependent cysteine-type endopeptidase activity;catalytic activity;cysteine-type peptidase activity;hydrolase activity;ligase regulator activity;metal ion binding;peptidase activity;protein binding;protein-containing complex scaffold activity;sodium ion binding;structural constituent of muscle;titin binding	cellular response to calcium ion;cellular response to salt stress;G1 to G0 transition involved in cell differentiation;muscle structure development;myofibril assembly;negative regulation of apoptotic process;negative regulation of protein sumoylation;negative regulation of skeletal muscle cell differentiation;negative regulation of transcription, DNA-templated;positive regulation of NF-kappaB tra…	cytoplasm;cytosol;intracellular;myofibril;nucleus;plasma membrane;protein-containing complex;T-tubule;Z disc		2.24e-11	154.07	109.63	154.07	-0.40645	43072000	31627000	11445000	NaN	0.253043	9.03152	0.0250606	12.7334	KKKNKPIIFVSDRANSNKELGVDQEAEEGKD	UID3092
P14211	P14211	Calreticulin	Calr	S	231	Calr(S 231)	0.946616	-0.293624	NaN	NaN	-0.0434675	0.132116	NaN	-0.214759	-0.0594649			0.280743	-0.204871			0.298564	-0.121177	4	b-Adrenergic Receptor kinase substrate motif;Casein kinase II substrate motif	Adaptive Immune System;Antigen Presentation: Folding, assembly and peptide loading of class I MHC;Antigen processing-Cross presentation;Asparagine N-linked glycosylation;Binding and Uptake of Ligands by Scavenger Receptors;Calnexin/calreticulin cycle;Class I MHC mediated antigen processing & presentation;ER-Phagosome pathway;Immune System;Metabolism of proteins;N-glycan trimming in the ER and Cal…	androgen receptor binding;calcium ion binding;carbohydrate binding;hormone binding;integrin binding;iron ion binding;metal ion binding;mRNA binding;peptide binding;protein binding;ubiquitin protein ligase binding;unfolded protein binding	cardiac muscle cell differentiation;cellular response to lithium ion;cellular response to organic substance;cellular senescence;chaperone-mediated protein folding;cortical actin cytoskeleton organization;negative regulation of cell cycle arrest;negative regulation of intracellular steroid hormone receptor signaling pathway;negative regulation of neuron differentiation;negative regulation of retin…	acrosomal vesicle;cell surface;cytoplasm;cytosol;endoplasmic reticulum;endoplasmic reticulum lumen;endoplasmic reticulum quality control compartment;external side of plasma membrane;extracellular matrix;extracellular region;extracellular space;Golgi apparatus;intracellular membrane-bounded organelle;membrane;MHC class I peptide loading complex;nuclear envelope;nucleus;perinuclear region of cytopl…	Antigen processing and presentation;Chagas disease (American trypanosomiasis);Phagosome;Protein processing in endoplasmic reticulum	0.000642043	66.906	52.27	58.479	-0.95923	55138000	29108000	26030000	NaN	1	-0.466829	0.734886	-0.63849	PEDWDERAKIDDPTDSKPEDWDKPEHIPDPD	UID2161
O09165	O09165	Calsequestrin-1	Casq1	S	81	Casq1(S 81)	1	-0.242038	NaN	NaN	-0.569329	NaN	NaN	NaN	-0.426024			0	-0.143305			0	0.0203407	3	ATM kinase substrate motif;Casein kinase I substrate motif;DNA dependent Protein kinase substrate motif;PKA kinase substrate motif;PKC kinase substrate motif	Cardiac conduction;Ion channel transport;Ion homeostasis;Muscle contraction;Stimuli-sensing channels;Transport of small molecules	calcium ion binding;identical protein binding;metal ion binding	endoplasmic reticulum organization;positive regulation of release of sequestered calcium ion into cytosol;positive regulation of store-operated calcium channel activity;protein polymerization;regulation of muscle contraction;regulation of release of sequestered calcium ion into cytosol by sarcoplasmic reticulum;regulation of sequestering of calcium ion;regulation of skeletal muscle contraction by…	cytoplasm;endoplasmic reticulum;Golgi apparatus;I band;intracellular membrane-bounded organelle;membrane;mitochondrial matrix;mitochondrion;myofibril;sarcolemma;sarcoplasmic reticulum;sarcoplasmic reticulum lumen;sarcoplasmic reticulum membrane;terminal cisterna;terminal cisterna lumen;T-tubule		6.74e-09	113.51	90.306	113.51	0.77735	44237000	24640000	19597000	NaN	0.646328	0	0.986918	0	VLALLYHEPPEDDKASQRQFEMEELILELAA	UID2004
O09165	O09165	Calsequestrin-1	Casq1	T	124	Casq1(T 124)	1	NaN	NaN	-0.113817	NaN	0.640898	NaN	-0.295535	NaN			0	0.181718			0	-0.286498	2	Casein kinase II substrate motif;G protein-coupled receptor kinase 1 substrate motif;PKA kinase substrate motif	Cardiac conduction;Ion channel transport;Ion homeostasis;Muscle contraction;Stimuli-sensing channels;Transport of small molecules	calcium ion binding;identical protein binding;metal ion binding	endoplasmic reticulum organization;positive regulation of release of sequestered calcium ion into cytosol;positive regulation of store-operated calcium channel activity;protein polymerization;regulation of muscle contraction;regulation of release of sequestered calcium ion into cytosol by sarcoplasmic reticulum;regulation of sequestering of calcium ion;regulation of skeletal muscle contraction by…	cytoplasm;endoplasmic reticulum;Golgi apparatus;I band;intracellular membrane-bounded organelle;membrane;mitochondrial matrix;mitochondrion;myofibril;sarcolemma;sarcoplasmic reticulum;sarcoplasmic reticulum lumen;sarcoplasmic reticulum membrane;terminal cisterna;terminal cisterna lumen;T-tubule		1.44e-13	172.5	138.06	172.5	0.27196	1540500	903940	636530	NaN	0.482258	0	1	0	VDSEKDAAVAKKLGLTEEDSVYVFKGDEVIE	UID4599
O09165	O09165	Calsequestrin-1;Calsequestrin	Casq1	T	213	Casq1(T 213)	0.991216	-0.326118	NaN	0.453439	1.41321	-0.0681657	NaN	0.0784732	NaN			0.0537363	0.0585067			0.307834	0.508358	3	Casein kinase II substrate motif	Cardiac conduction;Ion channel transport;Ion homeostasis;Muscle contraction;Stimuli-sensing channels;Transport of small molecules	calcium ion binding;identical protein binding;metal ion binding	endoplasmic reticulum organization;positive regulation of release of sequestered calcium ion into cytosol;positive regulation of store-operated calcium channel activity;protein polymerization;regulation of muscle contraction;regulation of release of sequestered calcium ion into cytosol by sarcoplasmic reticulum;regulation of sequestering of calcium ion;regulation of skeletal muscle contraction by…	cytoplasm;endoplasmic reticulum;Golgi apparatus;I band;intracellular membrane-bounded organelle;membrane;mitochondrial matrix;mitochondrion;myofibril;sarcolemma;sarcoplasmic reticulum;sarcoplasmic reticulum lumen;sarcoplasmic reticulum membrane;terminal cisterna;terminal cisterna lumen;T-tubule		1.05e-33	165.79	143.85	139.9	0.28336	208900000	98127000	110770000	NaN	1	0.676309	0.925882	0.140486	EDAAEEFHPYIPFFATFDSKVAKKLTLKLNE	UID4598
O09165	O09165	Calsequestrin-1;Calsequestrin	Casq1	S	216	Casq1(S 216)	0.996567	-0.365221	NaN	0.296193	1.07813	-0.188776	NaN	0.10017	1.13402			0.0351578	-0.012104			0.00686304	-0.0121049	2	b-Adrenergic Receptor kinase substrate motif	Cardiac conduction;Ion channel transport;Ion homeostasis;Muscle contraction;Stimuli-sensing channels;Transport of small molecules	calcium ion binding;identical protein binding;metal ion binding	endoplasmic reticulum organization;positive regulation of release of sequestered calcium ion into cytosol;positive regulation of store-operated calcium channel activity;protein polymerization;regulation of muscle contraction;regulation of release of sequestered calcium ion into cytosol by sarcoplasmic reticulum;regulation of sequestering of calcium ion;regulation of skeletal muscle contraction by…	cytoplasm;endoplasmic reticulum;Golgi apparatus;I band;intracellular membrane-bounded organelle;membrane;mitochondrial matrix;mitochondrion;myofibril;sarcolemma;sarcoplasmic reticulum;sarcoplasmic reticulum lumen;sarcoplasmic reticulum membrane;terminal cisterna;terminal cisterna lumen;T-tubule		1.18e-63	187.09	171.96	185.67	-0.72982	3955300000	1587000000	2368200000	NaN	0.897916	-0.0178276	0.971982	-0.0577126	AEEFHPYIPFFATFDSKVAKKLTLKLNEIDF	UID2005
F6QYE1	F6QYE1	Calsequestrin;Calsequestrin-2	Casq2	S	36	Casq2(S 36)	0.999574	-0.218078	-0.372599	0.500904	0.221444	-0.187559	-0.483884	0.942083	0.220454			0.291118	-0.0898557			0.0886578	-0.0898555	2	14-3-3 domain binding motif;AMP-activated protein kinase 2 substrate motif;Calmodulin-dependent protein kinase II substrate motif;Casein kinase II substrate motif;MAPKAPK1 kinase substrate motif;p70 Ribosomal S6 kinase substrate motif;Phosphorylase kinase substrate motif;PKA kinase substrate motif;PKC kinase substrate motif	Cardiac conduction;Ion channel transport;Ion homeostasis;Muscle contraction;Stimuli-sensing channels;Transport of small molecules	calcium ion binding;calcium-dependent protein binding;metal ion binding	cardiac muscle contraction;cellular response to caffeine;negative regulation of potassium ion transmembrane transporter activity;negative regulation of potassium ion transport;negative regulation of ryanodine-sensitive calcium-release channel activity;protein polymerization;regulation of cardiac muscle contraction by regulation of the release of sequestered calcium ion;regulation of cell communic…	cytoplasm;intracellular;junctional membrane complex;sarcoplasmic reticulum;sarcoplasmic reticulum lumen;Z disc		0.000560293	156	77.101	126.5	1.3103	32703000	17490000	15213000	NaN	1	-0.191903	0.793645	-0.406608	EGLNFPTYDGKDRVVSLSEKNLKQMLKRYDL	UID1728
F6QYE1	F6QYE1	Calsequestrin;Calsequestrin-2	Casq2	S	38	Casq2(S 38)	0.999734	-0.361435	-0.213337	0.540523	0.349931	-0.0655212	-0.232888	0.332278	0.424922			0.121855	-0.0357772			0.0466198	-0.0357771	2	G protein-coupled receptor kinase 1 substrate motif;PKA kinase substrate motif;PKC kinase substrate motif	Cardiac conduction;Ion channel transport;Ion homeostasis;Muscle contraction;Stimuli-sensing channels;Transport of small molecules	calcium ion binding;calcium-dependent protein binding;metal ion binding	cardiac muscle contraction;cellular response to caffeine;negative regulation of potassium ion transmembrane transporter activity;negative regulation of potassium ion transport;negative regulation of ryanodine-sensitive calcium-release channel activity;protein polymerization;regulation of cardiac muscle contraction by regulation of the release of sequestered calcium ion;regulation of cell communic…	cytoplasm;intracellular;junctional membrane complex;sarcoplasmic reticulum;sarcoplasmic reticulum lumen;Z disc		0.00160601	126.5	76.466	94.023	-1.5208	29599000	15336000	14263000	NaN	0.949342	-0.097186	0.910387	-0.174686	LNFPTYDGKDRVVSLSEKNLKQMLKRYDLLC	UID1729
F6QYE1	F6QYE1	Calsequestrin;Calsequestrin-2	Casq2	S	280	Casq2(S 280)	1	-0.276206	NaN	NaN	0.590051	NaN	NaN	NaN	0.552967			0	0.037084			0	-0.396044	2	Casein kinase II substrate motif;Pyruvate dehydrogenase kinase substrate motif	Cardiac conduction;Ion channel transport;Ion homeostasis;Muscle contraction;Stimuli-sensing channels;Transport of small molecules	calcium ion binding;calcium-dependent protein binding;metal ion binding	cardiac muscle contraction;cellular response to caffeine;negative regulation of potassium ion transmembrane transporter activity;negative regulation of potassium ion transport;negative regulation of ryanodine-sensitive calcium-release channel activity;protein polymerization;regulation of cardiac muscle contraction by regulation of the release of sequestered calcium ion;regulation of cell communic…	cytoplasm;intracellular;junctional membrane complex;sarcoplasmic reticulum;sarcoplasmic reticulum lumen;Z disc		2.3e-16	164.63	120.01	164.63	0.43001	6123000	3100200	3022800	NaN	0.669931	0	0.974676	0	EDDLNGIHIVAFAEKSDPDGYEFLEILKQVA	UID1732
P05132	P05132	cAMP-dependent protein kinase catalytic subunit alpha	Prkaca	S	339	Prkaca(S 339)	1	-0.133638	NaN	NaN	-0.404955	-0.106653	NaN	NaN	-0.340057			0.603565	-0.0459415			0.0854532	-0.0459411	2	Casein kinase II substrate motif;PKA kinase substrate motif;PKC kinase substrate motif	Activation of NMDA receptor and postsynaptic events;Adaptive Immune System;Aquaporin-mediated transport;Ca-dependent events;Calmodulin induced events;CaM pathway;CD209 (DC-SIGN) signaling;CREB phosphorylation through the activation of Adenylate Cyclase;C-type lectin receptors (CLRs);DAG and IP3 signaling;DARPP-32 events;Factors involved in megakaryocyte development and platelet production;G alpha…	ATP binding;cAMP-dependent protein kinase activity;kinase activity;magnesium ion binding;manganese ion binding;nucleotide binding;protein binding;protein domain specific binding;protein kinase A regulatory subunit binding;protein kinase activity;protein kinase binding;protein serine/threonine kinase activity;protein serine/threonine/tyrosine kinase activity;transferase activity;ubiquitin protein …	cellular response to glucose stimulus;cellular response to heat;cellular response to parathyroid hormone stimulus;mesoderm formation;modulation of chemical synaptic transmission;mRNA processing;negative regulation of smoothened signaling pathway involved in dorsal/ventral neural tube patterning;neural tube closure;peptidyl-serine phosphorylation;peptidyl-threonine phosphorylation;phosphorylation;…	acrosomal vesicle;axoneme;cAMP-dependent protein kinase complex;cell projection;centrosome;ciliary base;cilium;cytoplasm;cytoplasmic vesicle;cytosol;dendritic spine;intercellular bridge;membrane;mitochondrion;motile cilium;neuromuscular junction;nuclear speck;nucleoplasm;nucleotide-activated protein kinase complex;nucleus;perinuclear region of cytoplasm;plasma membrane;plasma membrane raft;sperm …	Amoebiasis;Apoptosis;Bile secretion;Calcium signaling pathway;Chemokine signaling pathway;Dilated cardiomyopathy;Endocrine and other factor-regulated calcium reabsorption;Gap junction;Gastric acid secretion;GnRH signaling pathway;Hedgehog signaling pathway;Insulin signaling pathway;Long-term potentiation;MAPK signaling pathway;Meiosis - yeast;Melanogenesis;Olfactory transduction;Oocyte meiosis;Pr…	2.41e-35	131.31	100.66	131.31	-1.056	1864800000	1067100000	797680000	NaN	0.999943	-0.164694	0.845717	-0.386204	DTSNFDDYEEEEIRVSINEKCGKEFTEF___	UID2097
P05132	P05132	cAMP-dependent protein kinase catalytic subunit alpha;cAMP-dependent protein kinase catalytic subunit beta	Prkaca;Prkacb	S	264	Prkaca;Prkacb(S 264)	0.992874	-0.359509	-0.283878	NaN	NaN	-0.363549	-0.289087	0.70248	NaN			1.0967	0.0046245			0.299344	-0.338308	2	MAPKAPK2 kinase substrate motif;MDC1 BRCT domain binding motif;Plk1 PBD domain binding motif	Activation of NMDA receptor and postsynaptic events;Adaptive Immune System;Aquaporin-mediated transport;Ca-dependent events;Calmodulin induced events;CaM pathway;CD209 (DC-SIGN) signaling;CREB phosphorylation through the activation of Adenylate Cyclase;C-type lectin receptors (CLRs);DAG and IP3 signaling;DARPP-32 events;Factors involved in megakaryocyte development and platelet production;G alpha…	ATP binding;cAMP-dependent protein kinase activity;kinase activity;magnesium ion binding;manganese ion binding;nucleotide binding;protein binding;protein domain specific binding;protein kinase A regulatory subunit binding;protein kinase activity;protein kinase binding;protein serine/threonine kinase activity;protein serine/threonine/tyrosine kinase activity;transferase activity;ubiquitin protein …	adenylate cyclase-modulating G-protein coupled receptor signaling pathway;cellular response to glucose stimulus;cellular response to heat;cellular response to parathyroid hormone stimulus;mesoderm formation;modulation of chemical synaptic transmission;mRNA processing;negative regulation of meiotic cell cycle;negative regulation of smoothened signaling pathway involved in dorsal/ventral neural tub…	acrosomal vesicle;axoneme;cAMP-dependent protein kinase complex;cell projection;centrosome;ciliary base;cilium;cytoplasm;cytoplasmic vesicle;cytosol;dendritic spine;intercellular bridge;membrane;mitochondrion;motile cilium;neuromuscular junction;nuclear speck;nucleoplasm;nucleotide-activated protein kinase complex;nucleus;perinuclear region of cytoplasm;plasma membrane;plasma membrane raft;sperm …	Amoebiasis;Apoptosis;Bile secretion;Calcium signaling pathway;Chemokine signaling pathway;Dilated cardiomyopathy;Endocrine and other factor-regulated calcium reabsorption;Gap junction;Gastric acid secretion;GnRH signaling pathway;Hedgehog signaling pathway;Insulin signaling pathway;Long-term potentiation;MAPK signaling pathway;Meiosis - yeast;Melanogenesis;Olfactory transduction;Oocyte meiosis;Pr…	3.73e-09	105.53	34.744	105.53	1.2818	40319000	21619000	18699000	NaN	1	-0.621333	0.984606	0.0459763	EKIVSGKVRFPSHFSSDLKDLLRNLLQVDLT	UID2098
P05132	P05132	cAMP-dependent protein kinase catalytic subunit alpha;cAMP-dependent protein kinase catalytic subunit beta	Prkaca;Prkacb	T	198	Prkaca;Prkacb(T 198)	0.962951	0.357946	NaN	-2.04323	-4.69309	1.01878	NaN	NaN	-4.74066			0.263008	-0.306632			0.0306485	-0.265181	2	Calmodulin-dependent protein kinase II substrate motif;G protein-coupled receptor kinase 1 substrate motif;p70 Ribosomal S6 kinase substrate motif;PKC kinase substrate motif	Activation of NMDA receptor and postsynaptic events;Adaptive Immune System;Aquaporin-mediated transport;Ca-dependent events;Calmodulin induced events;CaM pathway;CD209 (DC-SIGN) signaling;CREB phosphorylation through the activation of Adenylate Cyclase;C-type lectin receptors (CLRs);DAG and IP3 signaling;DARPP-32 events;Factors involved in megakaryocyte development and platelet production;G alpha…	ATP binding;cAMP-dependent protein kinase activity;kinase activity;magnesium ion binding;manganese ion binding;nucleotide binding;protein binding;protein domain specific binding;protein kinase A regulatory subunit binding;protein kinase activity;protein kinase binding;protein serine/threonine kinase activity;protein serine/threonine/tyrosine kinase activity;transferase activity;ubiquitin protein …	adenylate cyclase-modulating G-protein coupled receptor signaling pathway;cellular response to glucose stimulus;cellular response to heat;cellular response to parathyroid hormone stimulus;mesoderm formation;modulation of chemical synaptic transmission;mRNA processing;negative regulation of meiotic cell cycle;negative regulation of smoothened signaling pathway involved in dorsal/ventral neural tub…	acrosomal vesicle;axoneme;cAMP-dependent protein kinase complex;cell projection;centrosome;ciliary base;cilium;cytoplasm;cytoplasmic vesicle;cytosol;dendritic spine;intercellular bridge;membrane;mitochondrion;motile cilium;neuromuscular junction;nuclear speck;nucleoplasm;nucleotide-activated protein kinase complex;nucleus;perinuclear region of cytoplasm;plasma membrane;plasma membrane raft;sperm …	Amoebiasis;Apoptosis;Bile secretion;Calcium signaling pathway;Chemokine signaling pathway;Dilated cardiomyopathy;Endocrine and other factor-regulated calcium reabsorption;Gap junction;Gastric acid secretion;GnRH signaling pathway;Hedgehog signaling pathway;Insulin signaling pathway;Long-term potentiation;MAPK signaling pathway;Meiosis - yeast;Melanogenesis;Olfactory transduction;Oocyte meiosis;Pr…	1.53e-28	170.55	146.81	167.92	0.085297	179950000	166050000	13899000	NaN	0.944695	-0.0897269	0.718753	-0.6751	VTDFGFAKRVKGRTWTLCGTPEYLAPEIILS	UID4635
A2AI69	A2AI69	cAMP-dependent protein kinase type I-alpha regulatory subunit;cAMP-dependent protein kinase type I-alpha regulatory subunit, N-terminally processed	Prkar1a	S	83	Prkar1a(S 83)	1	-0.314159	-0.438816	NaN	-0.511444	0.107956	0.0267293	NaN	-0.0894976			2.95772	-0.436536			2.23681	-0.436535	3	Casein kinase I substrate motif;ERK1,2 kinase substrate motif;G protein-coupled receptor kinase 1 substrate motif;GSK-3, ERK1, ERK2, CDK5 substrate motif;WW domain binding motif	Aquaporin-mediated transport;Ca-dependent events;Calmodulin induced events;CaM pathway;DAG and IP3 signaling;DARPP-32 events;Factors involved in megakaryocyte development and platelet production;G alpha (i) signalling events;Glucagon signaling in metabolic regulation;GPCR downstream signalling;G-protein mediated events;Hedgehog 'off' state;Hemostasis;Integration of energy metabolism;Intracellular…	cAMP binding;cAMP-dependent protein kinase inhibitor activity;cAMP-dependent protein kinase regulator activity;nucleotide binding;protein binding;protein domain specific binding;protein kinase A catalytic subunit binding;ubiquitin protein ligase binding	animal organ morphogenesis;cardiac muscle cell proliferation;cell proliferation;female meiotic nuclear division;heart development;mesoderm formation;negative regulation of activated T cell proliferation;negative regulation of cAMP-dependent protein kinase activity;negative regulation of meiotic nuclear division;negative regulation of protein kinase activity;protein phosphorylation;regulation of p…	axoneme;cAMP-dependent protein kinase complex;cytoplasm;immunological synapse;membrane;neuromuscular junction;nucleotide-activated protein kinase complex;plasma membrane;plasma membrane raft;protein-containing complex	Apoptosis;Insulin signaling pathway	2.2e-09	118.05	96.407	117.83	0.68934	1026400000	615040000	411390000	NaN	0.413285	-2.40846	0.0435663	-3.81237	LQKTGIRTDSREDEISPPPPNPVVKGRRRRG	UID533
A2AI69	A2AI69	cAMP-dependent protein kinase type I-alpha regulatory subunit;cAMP-dependent protein kinase type I-alpha regulatory subunit, N-terminally processed	Prkar1a	S	77	Prkar1a(S 77)	0.99673	-0.135935	-0.199139	NaN	-0.2446	-0.977611	-1.06975	NaN	-0.982477	+		2.61518	0.816721	+		4.32586	0.816723	2	14-3-3 domain binding motif;b-Adrenergic Receptor kinase substrate motif;Calmodulin-dependent protein kinase II substrate motif;Casein kinase II substrate motif;PKA kinase substrate motif;PKC kinase substrate motif;Pyruvate dehydrogenase kinase substrate motif	Aquaporin-mediated transport;Ca-dependent events;Calmodulin induced events;CaM pathway;DAG and IP3 signaling;DARPP-32 events;Factors involved in megakaryocyte development and platelet production;G alpha (i) signalling events;Glucagon signaling in metabolic regulation;GPCR downstream signalling;G-protein mediated events;Hedgehog 'off' state;Hemostasis;Integration of energy metabolism;Intracellular…	cAMP binding;cAMP-dependent protein kinase inhibitor activity;cAMP-dependent protein kinase regulator activity;nucleotide binding;protein binding;protein domain specific binding;protein kinase A catalytic subunit binding;ubiquitin protein ligase binding	animal organ morphogenesis;cardiac muscle cell proliferation;cell proliferation;female meiotic nuclear division;heart development;mesoderm formation;negative regulation of activated T cell proliferation;negative regulation of cAMP-dependent protein kinase activity;negative regulation of meiotic nuclear division;negative regulation of protein kinase activity;protein phosphorylation;regulation of p…	axoneme;cAMP-dependent protein kinase complex;cytoplasm;immunological synapse;membrane;neuromuscular junction;nucleotide-activated protein kinase complex;plasma membrane;plasma membrane raft;protein-containing complex	Apoptosis;Insulin signaling pathway	2.2e-09	117.83	114.05	114.03	0.070961	666800000	407520000	259280000	NaN	0.200167	5.69295	0	5.82136	ARQIQCLQKTGIRTDSREDEISPPPPNPVVK	UID5752
A2AI69	A2AI69	cAMP-dependent protein kinase type I-alpha regulatory subunit;cAMP-dependent protein kinase type I-alpha regulatory subunit, N-terminally processed	Prkar1a	S	83	Prkar1a(S 83)	1	-0.210095	-0.199139	NaN	-0.2446	-0.942058	-1.06975	NaN	-0.955032	+		2.37561	0.771002	+		4.25212	0.771003	3	Casein kinase I substrate motif;ERK1,2 kinase substrate motif;G protein-coupled receptor kinase 1 substrate motif;GSK-3, ERK1, ERK2, CDK5 substrate motif;WW domain binding motif	Aquaporin-mediated transport;Ca-dependent events;Calmodulin induced events;CaM pathway;DAG and IP3 signaling;DARPP-32 events;Factors involved in megakaryocyte development and platelet production;G alpha (i) signalling events;Glucagon signaling in metabolic regulation;GPCR downstream signalling;G-protein mediated events;Hedgehog 'off' state;Hemostasis;Integration of energy metabolism;Intracellular…	cAMP binding;cAMP-dependent protein kinase inhibitor activity;cAMP-dependent protein kinase regulator activity;nucleotide binding;protein binding;protein domain specific binding;protein kinase A catalytic subunit binding;ubiquitin protein ligase binding	animal organ morphogenesis;cardiac muscle cell proliferation;cell proliferation;female meiotic nuclear division;heart development;mesoderm formation;negative regulation of activated T cell proliferation;negative regulation of cAMP-dependent protein kinase activity;negative regulation of meiotic nuclear division;negative regulation of protein kinase activity;protein phosphorylation;regulation of p…	axoneme;cAMP-dependent protein kinase complex;cytoplasm;immunological synapse;membrane;neuromuscular junction;nucleotide-activated protein kinase complex;plasma membrane;plasma membrane raft;protein-containing complex	Apoptosis;Insulin signaling pathway	2.2e-09	118.05	96.407	117.83	0.68934	1026400000	615040000	411390000	NaN	0.221081	5.3982	0	5.13348	LQKTGIRTDSREDEISPPPPNPVVKGRRRRG	UID5753
A2AI69	A2AI69	cAMP-dependent protein kinase type I-alpha regulatory subunit;cAMP-dependent protein kinase type I-alpha regulatory subunit, N-terminally processed	Prkar1a	S	77	Prkar1a(S 77)	0.99673	NaN	NaN	NaN	0.0621218	-0.212768	NaN	NaN	-0.274302			0	0.336424			0	0.305657	2	14-3-3 domain binding motif;b-Adrenergic Receptor kinase substrate motif;Calmodulin-dependent protein kinase II substrate motif;Casein kinase II substrate motif;PKA kinase substrate motif;PKC kinase substrate motif;Pyruvate dehydrogenase kinase substrate motif	Aquaporin-mediated transport;Ca-dependent events;Calmodulin induced events;CaM pathway;DAG and IP3 signaling;DARPP-32 events;Factors involved in megakaryocyte development and platelet production;G alpha (i) signalling events;Glucagon signaling in metabolic regulation;GPCR downstream signalling;G-protein mediated events;Hedgehog 'off' state;Hemostasis;Integration of energy metabolism;Intracellular…	cAMP binding;cAMP-dependent protein kinase inhibitor activity;cAMP-dependent protein kinase regulator activity;nucleotide binding;protein binding;protein domain specific binding;protein kinase A catalytic subunit binding;ubiquitin protein ligase binding	animal organ morphogenesis;cardiac muscle cell proliferation;cell proliferation;female meiotic nuclear division;heart development;mesoderm formation;negative regulation of activated T cell proliferation;negative regulation of cAMP-dependent protein kinase activity;negative regulation of meiotic nuclear division;negative regulation of protein kinase activity;protein phosphorylation;regulation of p…	axoneme;cAMP-dependent protein kinase complex;cytoplasm;immunological synapse;membrane;neuromuscular junction;nucleotide-activated protein kinase complex;plasma membrane;plasma membrane raft;protein-containing complex	Apoptosis;Insulin signaling pathway	2.2e-09	117.83	114.05	114.03	0.070961	666800000	407520000	259280000	NaN	0.810434	0	0.978827	0	ARQIQCLQKTGIRTDSREDEISPPPPNPVVK	UID532
E9Q4B9	E9Q4B9	cAMP-regulated phosphoprotein 19	Arpp19	S	63	Arpp19(S 63)	0.969654	0.259544	0.678793	0.373398	0.61551	1.28936	NaN	0.697062	0.735522			0.664056	-0.491164			1.07132	-0.425504	4	14-3-3 domain binding motif;Calmodulin-dependent protein kinase II substrate motif;DNA dependent Protein kinase substrate motif;G protein-coupled receptor kinase 1 substrate motif;GSK3 kinase substrate motif;Phosphorylase kinase substrate motif;PKA kinase substrate motif;PKC epsilon kinase substrate motif;PKC kinase substrate motif	Cell Cycle;Cell Cycle, Mitotic;M Phase;MASTL Facilitates Mitotic Progression;Mitotic Prophase	phosphatase inhibitor activity;potassium channel regulator activity;protein phosphatase 2A binding;protein phosphatase inhibitor activity;protein phosphatase regulator activity;signaling receptor binding	cell cycle;cell division;G2/M transition of mitotic cell cycle;mitotic cell cycle;negative regulation of catalytic activity;negative regulation of phosphoprotein phosphatase activity;negative regulation of protein dephosphorylation;positive regulation of gluconeogenesis;regulation of phosphoprotein phosphatase activity	cytoplasm		9.74e-26	103.45	91.221	76.614	0.51701	325750000	135740000	190010000	NaN	0.698896	-1.42578	0.346345	-1.30744	GDHIPTPQDLPQRKPSLVASKLAG_______	UID1527
E9Q4B9;P60840	P60840	cAMP-regulated phosphoprotein 19;Alpha-endosulfine	Arpp19;Ensa	S	67	Arpp19;Ensa(S 67)	1	-0.268504	-0.210646	-0.281702	-0.618429	0.065848	-0.398741	-0.4655	-0.385771			0.127525	-0.0487793			0.118793	-0.0487793	2	b-Adrenergic Receptor kinase substrate motif;Casein kinase II substrate motif;PKA kinase substrate motif	Cell Cycle;Cell Cycle, Mitotic;M Phase;MASTL Facilitates Mitotic Progression;Mitotic Prophase	phosphatase inhibitor activity;potassium channel inhibitor activity;potassium channel regulator activity;protein phosphatase 2A binding;protein phosphatase inhibitor activity;protein phosphatase regulator activity;signaling receptor binding	cell cycle;cell division;G2/M transition of mitotic cell cycle;mitotic cell cycle;negative regulation of catalytic activity;negative regulation of phosphoprotein phosphatase activity;negative regulation of protein dephosphorylation;positive regulation of gluconeogenesis;regulation of insulin secretion;regulation of phosphoprotein phosphatase activity;response to glucose	cytoplasm		0.000265692	131.86	89.864	125.67	0.70854	97841000	57785000	40056000	NaN	1	-0.192795	0.896044	-0.205731	DFLMKRLQKGQKYFDSGDYNMAKAKMKNKQL;PEAASAEEQKQKYFDSGDYNMAKAKMKNKQL	UID1529
A6XDB1	A6XDB1	cAMP-specific 3',5'-cyclic phosphodiesterase 4D	Pde4d	S	450	Pde4d(S 450)	0.955537	-0.019185	NaN	NaN	0.271306	NaN	NaN	0.326997	NaN			0	NaN			0	-0.200937	2	ATM kinase substrate motif;Casein kinase I substrate motif;Casein kinase II substrate motif;DNA dependent Protein kinase substrate motif;PKA kinase substrate motif	DARPP-32 events;G alpha (i) signalling events;G alpha (s) signalling events;GPCR downstream signalling;Opioid Signalling;Signal Transduction;Signaling by GPCR	3',5'-cyclic-AMP phosphodiesterase activity;3',5'-cyclic-nucleotide phosphodiesterase activity;ATPase binding;cAMP binding;drug binding;hydrolase activity;ion channel binding;metal ion binding;phosphoric diester hydrolase activity;protein binding;scaffold protein binding	aging;cAMP catabolic process;cellular response to epinephrine stimulus;cellular response to lipopolysaccharide;establishment of endothelial barrier;leukocyte migration;multicellular organism growth;negative regulation of heart contraction;negative regulation of peptidyl-serine phosphorylation;negative regulation of relaxation of cardiac muscle;neutrophil chemotaxis;positive regulation of interfer…	apical plasma membrane;calcium channel complex;centrosome;cytoplasm;cytoskeleton;cytosol;membrane;microtubule organizing center;nuclear membrane;plasma membrane;voltage-gated calcium channel complex	Purine metabolism	1.08e-55	194.7	162.4	61.942	-1.7448	3981500	2048100	1933400	NaN	0.739789	0	0.979575	0	TLEEDCESDTEKDSGSQVEEDTSCSDSKTLC	UID1074
F8WIA1	F8WIA1	CAP-Gly domain-containing linker protein 1	Clip1	S	199	Clip1(S 199)	0.999979	-0.382006	-0.351866	NaN	-1.88817	0.786345	NaN	NaN	-0.810435		+	1.59058	-1.12304			0.396	-0.861968	2	G protein-coupled receptor kinase 1 substrate motif;GSK3 kinase substrate motif	Amplification of signal from unattached kinetochores via a MAD2 inhibitory signal;Amplification of signal from the kinetochores;Cell Cycle;Cell Cycle Checkpoints;Cell Cycle, Mitotic;M Phase;Mitotic Anaphase;Mitotic Metaphase and Anaphase;Mitotic Prometaphase;Mitotic Spindle Checkpoint;Resolution of Sister Chromatid Cohesion;RHO GTPase Effectors;RHO GTPases Activate Formins;RHO GTPases activate IQ…	identical protein binding;metal ion binding;microtubule binding;microtubule plus-end binding;protein binding;tubulin binding;zinc ion binding	microtubule bundle formation;positive regulation of microtubule polymerization;protein transport into plasma membrane raft	cell projection;centrosome;cytoplasm;cytoplasmic microtubule;cytoplasmic vesicle;cytoplasmic vesicle membrane;cytoskeleton;macropinosome;membrane;microtubule;microtubule cytoskeleton;microtubule plus-end;nuclear envelope;ruffle		4.95e-112	230.66	170.92	189.49	0.44842	86461000	47869000	38593000	NaN	1	-0.875309	0.06706	-7.72871	ISNLTKTASESISNLSEAGSVKKGERELKVG	UID12287
F8WIA1	F8WIA1	CAP-Gly domain-containing linker protein 1	Clip1	S	203	Clip1(S 203)	1	-0.382006	-0.351866	NaN	-1.88817	0.786345	NaN	NaN	-0.810435		+	1.59058	-1.12304			0.396	-0.861968	2	Casein kinase I substrate motif;MAPKAPK2 kinase substrate motif;PKA kinase substrate motif;PKC kinase substrate motif	Amplification of signal from unattached kinetochores via a MAD2 inhibitory signal;Amplification of signal from the kinetochores;Cell Cycle;Cell Cycle Checkpoints;Cell Cycle, Mitotic;M Phase;Mitotic Anaphase;Mitotic Metaphase and Anaphase;Mitotic Prometaphase;Mitotic Spindle Checkpoint;Resolution of Sister Chromatid Cohesion;RHO GTPase Effectors;RHO GTPases Activate Formins;RHO GTPases activate IQ…	identical protein binding;metal ion binding;microtubule binding;microtubule plus-end binding;protein binding;tubulin binding;zinc ion binding	microtubule bundle formation;positive regulation of microtubule polymerization;protein transport into plasma membrane raft	cell projection;centrosome;cytoplasm;cytoplasmic microtubule;cytoplasmic vesicle;cytoplasmic vesicle membrane;cytoskeleton;macropinosome;membrane;microtubule;microtubule cytoskeleton;microtubule plus-end;nuclear envelope;ruffle		1.76e-126	235.61	184.15	235.61	0.73065	101150000	53783000	47364000	NaN	1	-0.875309	0.0665149	-7.72871	TKTASESISNLSEAGSVKKGERELKVGDRVL	UID12288
F8WIA1	F8WIA1	CAP-Gly domain-containing linker protein 1	Clip1	S	203	Clip1(S 203)	1	-0.253326	-0.223509	0.499782	0.736475	0.395282	-0.0227127	NaN	1.42315			1.08818	-0.512026			0.375186	-0.408717	2	Casein kinase I substrate motif;MAPKAPK2 kinase substrate motif;PKA kinase substrate motif;PKC kinase substrate motif	Amplification of signal from unattached kinetochores via a MAD2 inhibitory signal;Amplification of signal from the kinetochores;Cell Cycle;Cell Cycle Checkpoints;Cell Cycle, Mitotic;M Phase;Mitotic Anaphase;Mitotic Metaphase and Anaphase;Mitotic Prometaphase;Mitotic Spindle Checkpoint;Resolution of Sister Chromatid Cohesion;RHO GTPase Effectors;RHO GTPases Activate Formins;RHO GTPases activate IQ…	identical protein binding;metal ion binding;microtubule binding;microtubule plus-end binding;protein binding;tubulin binding;zinc ion binding	microtubule bundle formation;positive regulation of microtubule polymerization;protein transport into plasma membrane raft	cell projection;centrosome;cytoplasm;cytoplasmic microtubule;cytoplasmic vesicle;cytoplasmic vesicle membrane;cytoskeleton;macropinosome;membrane;microtubule;microtubule cytoskeleton;microtubule plus-end;nuclear envelope;ruffle		1.76e-126	235.61	184.15	235.61	0.73065	101150000	53783000	47364000	NaN	1	-0.720835	0.163455	-2.00008	TKTASESISNLSEAGSVKKGERELKVGDRVL	UID1848
F8WIA1	F8WIA1	CAP-Gly domain-containing linker protein 1	Clip1	S	199	Clip1(S 199)	0.999979	-0.491247	-0.310468	NaN	-0.409911	0.654619	0.0969364	NaN	1.11863			1.05016	-1.02727		+	1.57415	-1.02727	2	G protein-coupled receptor kinase 1 substrate motif;GSK3 kinase substrate motif	Amplification of signal from unattached kinetochores via a MAD2 inhibitory signal;Amplification of signal from the kinetochores;Cell Cycle;Cell Cycle Checkpoints;Cell Cycle, Mitotic;M Phase;Mitotic Anaphase;Mitotic Metaphase and Anaphase;Mitotic Prometaphase;Mitotic Spindle Checkpoint;Resolution of Sister Chromatid Cohesion;RHO GTPase Effectors;RHO GTPases Activate Formins;RHO GTPases activate IQ…	identical protein binding;metal ion binding;microtubule binding;microtubule plus-end binding;protein binding;tubulin binding;zinc ion binding	microtubule bundle formation;positive regulation of microtubule polymerization;protein transport into plasma membrane raft	cell projection;centrosome;cytoplasm;cytoplasmic microtubule;cytoplasmic vesicle;cytoplasmic vesicle membrane;cytoskeleton;macropinosome;membrane;microtubule;microtubule cytoskeleton;microtubule plus-end;nuclear envelope;ruffle		4.95e-112	230.66	170.92	189.49	0.44842	86461000	47869000	38593000	NaN	0.40233	-2.56856	0.115807	-2.39439	ISNLTKTASESISNLSEAGSVKKGERELKVG	UID7067
F8WIA1	F8WIA1	CAP-Gly domain-containing linker protein 1	Clip1	S	203	Clip1(S 203)	1	-0.534851	-0.297626	NaN	-1.30137	0.797843	0.0969364	NaN	1.11863			0.847686	-1.38242		+	1.49677	-1.38242	2	Casein kinase I substrate motif;MAPKAPK2 kinase substrate motif;PKA kinase substrate motif;PKC kinase substrate motif	Amplification of signal from unattached kinetochores via a MAD2 inhibitory signal;Amplification of signal from the kinetochores;Cell Cycle;Cell Cycle Checkpoints;Cell Cycle, Mitotic;M Phase;Mitotic Anaphase;Mitotic Metaphase and Anaphase;Mitotic Prometaphase;Mitotic Spindle Checkpoint;Resolution of Sister Chromatid Cohesion;RHO GTPase Effectors;RHO GTPases Activate Formins;RHO GTPases activate IQ…	identical protein binding;metal ion binding;microtubule binding;microtubule plus-end binding;protein binding;tubulin binding;zinc ion binding	microtubule bundle formation;positive regulation of microtubule polymerization;protein transport into plasma membrane raft	cell projection;centrosome;cytoplasm;cytoplasmic microtubule;cytoplasmic vesicle;cytoplasmic vesicle membrane;cytoskeleton;macropinosome;membrane;microtubule;microtubule cytoskeleton;microtubule plus-end;nuclear envelope;ruffle		1.76e-126	235.61	184.15	235.61	0.73065	101150000	53783000	47364000	NaN	0.400731	-2.62078	0.160075	-2.01748	TKTASESISNLSEAGSVKKGERELKVGDRVL	UID7068
F8WIA1	F8WIA1	CAP-Gly domain-containing linker protein 1	Clip1	S	194	Clip1(S 194)	0.99994	-0.616415	-0.267965	NaN	-2.05176	0.549028	-0.0920172	NaN	-1.95663			0.524889	-0.47884			0.198342	-0.478841	2	b-Adrenergic Receptor kinase substrate motif;Casein kinase II substrate motif	Amplification of signal from unattached kinetochores via a MAD2 inhibitory signal;Amplification of signal from the kinetochores;Cell Cycle;Cell Cycle Checkpoints;Cell Cycle, Mitotic;M Phase;Mitotic Anaphase;Mitotic Metaphase and Anaphase;Mitotic Prometaphase;Mitotic Spindle Checkpoint;Resolution of Sister Chromatid Cohesion;RHO GTPase Effectors;RHO GTPases Activate Formins;RHO GTPases activate IQ…	identical protein binding;metal ion binding;microtubule binding;microtubule plus-end binding;protein binding;tubulin binding;zinc ion binding	microtubule bundle formation;positive regulation of microtubule polymerization;protein transport into plasma membrane raft	cell projection;centrosome;cytoplasm;cytoplasmic microtubule;cytoplasmic vesicle;cytoplasmic vesicle membrane;cytoskeleton;macropinosome;membrane;microtubule;microtubule cytoskeleton;microtubule plus-end;nuclear envelope;ruffle		2.44e-175	258.83	188.67	258.83	0.42889	58711000	36791000	21920000	NaN	1	-0.465415	0.445688	-1.07824	SATPQISNLTKTASESISNLSEAGSVKKGER	UID7066
F8WIA1	F8WIA1	CAP-Gly domain-containing linker protein 1	Clip1	S	194	Clip1(S 194)	0.99994	-0.382908	0.0184917	NaN	-2.96027	0.20964	-0.193536	NaN	-2.60788			0.383691	-0.244303			0.06641	-0.244304	2	b-Adrenergic Receptor kinase substrate motif;Casein kinase II substrate motif	Amplification of signal from unattached kinetochores via a MAD2 inhibitory signal;Amplification of signal from the kinetochores;Cell Cycle;Cell Cycle Checkpoints;Cell Cycle, Mitotic;M Phase;Mitotic Anaphase;Mitotic Metaphase and Anaphase;Mitotic Prometaphase;Mitotic Spindle Checkpoint;Resolution of Sister Chromatid Cohesion;RHO GTPase Effectors;RHO GTPases Activate Formins;RHO GTPases activate IQ…	identical protein binding;metal ion binding;microtubule binding;microtubule plus-end binding;protein binding;tubulin binding;zinc ion binding	microtubule bundle formation;positive regulation of microtubule polymerization;protein transport into plasma membrane raft	cell projection;centrosome;cytoplasm;cytoplasmic microtubule;cytoplasmic vesicle;cytoplasmic vesicle membrane;cytoskeleton;macropinosome;membrane;microtubule;microtubule cytoskeleton;microtubule plus-end;nuclear envelope;ruffle		2.44e-175	258.83	188.67	258.83	0.42889	58711000	36791000	21920000	NaN	1	-0.176711	0.656797	-0.721797	SATPQISNLTKTASESISNLSEAGSVKKGER	UID1846
F8WIA1	F8WIA1	CAP-Gly domain-containing linker protein 1	Clip1	S	194	Clip1(S 194)	0.99994	-0.382006	NaN	NaN	NaN	0.786345	NaN	NaN	-0.810435			0	-1.16835			0	-0.369961	2	b-Adrenergic Receptor kinase substrate motif;Casein kinase II substrate motif	Amplification of signal from unattached kinetochores via a MAD2 inhibitory signal;Amplification of signal from the kinetochores;Cell Cycle;Cell Cycle Checkpoints;Cell Cycle, Mitotic;M Phase;Mitotic Anaphase;Mitotic Metaphase and Anaphase;Mitotic Prometaphase;Mitotic Spindle Checkpoint;Resolution of Sister Chromatid Cohesion;RHO GTPase Effectors;RHO GTPases Activate Formins;RHO GTPases activate IQ…	identical protein binding;metal ion binding;microtubule binding;microtubule plus-end binding;protein binding;tubulin binding;zinc ion binding	microtubule bundle formation;positive regulation of microtubule polymerization;protein transport into plasma membrane raft	cell projection;centrosome;cytoplasm;cytoplasmic microtubule;cytoplasmic vesicle;cytoplasmic vesicle membrane;cytoskeleton;macropinosome;membrane;microtubule;microtubule cytoskeleton;microtubule plus-end;nuclear envelope;ruffle		2.44e-175	258.83	188.67	258.83	0.42889	58711000	36791000	21920000	NaN	0.364842	0	0.992259	0	SATPQISNLTKTASESISNLSEAGSVKKGER	UID12286
F8WIA1	F8WIA1	CAP-Gly domain-containing linker protein 1	Clip1	S	199	Clip1(S 199)	0.999979	-0.442693	0.00848693	NaN	-0.702468	0.533165	NaN	NaN	NaN			0	-0.975858			0	-0.912056	2	G protein-coupled receptor kinase 1 substrate motif;GSK3 kinase substrate motif	Amplification of signal from unattached kinetochores via a MAD2 inhibitory signal;Amplification of signal from the kinetochores;Cell Cycle;Cell Cycle Checkpoints;Cell Cycle, Mitotic;M Phase;Mitotic Anaphase;Mitotic Metaphase and Anaphase;Mitotic Prometaphase;Mitotic Spindle Checkpoint;Resolution of Sister Chromatid Cohesion;RHO GTPase Effectors;RHO GTPases Activate Formins;RHO GTPases activate IQ…	identical protein binding;metal ion binding;microtubule binding;microtubule plus-end binding;protein binding;tubulin binding;zinc ion binding	microtubule bundle formation;positive regulation of microtubule polymerization;protein transport into plasma membrane raft	cell projection;centrosome;cytoplasm;cytoplasmic microtubule;cytoplasmic vesicle;cytoplasmic vesicle membrane;cytoskeleton;macropinosome;membrane;microtubule;microtubule cytoskeleton;microtubule plus-end;nuclear envelope;ruffle		4.95e-112	230.66	170.92	189.49	0.44842	86461000	47869000	38593000	NaN	0.658992	0	0.970681	0	ISNLTKTASESISNLSEAGSVKKGERELKVG	UID1847
F8WIA1	F8WIA1	CAP-Gly domain-containing linker protein 1;CAP-Gly domain-containing linker protein 2	Clip1;Clip2	S	347	Clip1;Clip2(S 347)	0.998205	3.1504	2.60008	2.68847	3.7536	3.13695	1.74885	1.84643	3.11959			1.22846	0.585182			0.590863	0.585184	2	14-3-3 domain binding motif;Calmodulin-dependent protein kinase II substrate motif;Calmodulin-dependent protein kinase IV substrate motif;Casein kinase II substrate motif;G protein-coupled receptor kinase 1 substrate motif;PKA kinase substrate motif;PKC epsilon kinase substrate motif;PKC kinase substrate motif	Amplification of signal from unattached kinetochores via a MAD2 inhibitory signal;Amplification of signal from the kinetochores;Cell Cycle;Cell Cycle Checkpoints;Cell Cycle, Mitotic;M Phase;Mitotic Anaphase;Mitotic Metaphase and Anaphase;Mitotic Prometaphase;Mitotic Spindle Checkpoint;Resolution of Sister Chromatid Cohesion;RHO GTPase Effectors;RHO GTPases Activate Formins;RHO GTPases activate IQ…	identical protein binding;metal ion binding;microtubule binding;microtubule plus-end binding;protein binding;tubulin binding;zinc ion binding	microtubule bundle formation;positive regulation of microtubule polymerization;protein transport into plasma membrane raft	cell projection;centrosome;cytoplasm;cytoplasmic microtubule;cytoplasmic vesicle;cytoplasmic vesicle membrane;cytoskeleton;macropinosome;membrane;microtubule;microtubule cytoskeleton;microtubule plus-end;nuclear envelope;ruffle		5.14e-06	130.64	102.96	107.03	0.83949	119250000	19224000	100030000	NaN	0.992744	1.03261	0.126289	1.96987	TGLLTETSSRYARKISGTTALQEALKEKQQH	UID1843
D3Z491	D3Z491	Cap-specific mRNA (nucleoside-2'-O-)-methyltransferase 1	Cmtr1	S	50	Cmtr1(S 50)	0.999994	-0.306877	0.495081	NaN	NaN	-0.327294	NaN	NaN	NaN			0	0.020417			0	0.421396	2	Casein kinase II substrate motif;G protein-coupled receptor kinase 1 substrate motif;GSK3 kinase substrate motif;Pyruvate dehydrogenase kinase substrate motif		methyltransferase activity;mRNA (nucleoside-2'-O-)-methyltransferase activity;nucleic acid binding;transferase activity	7-methylguanosine mRNA capping;cap1 mRNA methylation;methylation;mRNA methylation;mRNA processing	cytosol;nucleoplasm;nucleus		8.02e-11	171.9	145.12	171.9	-1.5489	2632400	1517500	1114900	NaN	0.435431	0	1	0	LSSVNHAAKASATSLSGSDSETEGKQPCSDD	UID6524
D3Z491	D3Z491	Cap-specific mRNA (nucleoside-2'-O-)-methyltransferase 1	Cmtr1	S	52	Cmtr1(S 52)	0.999998	-0.279459	0.495081	NaN	NaN	-0.327294	NaN	NaN	0.89344			0	0.047835			0.080387	-0.175262	2	Casein kinase II substrate motif;G protein-coupled receptor kinase 1 substrate motif;MAPKAPK2 kinase substrate motif		methyltransferase activity;mRNA (nucleoside-2'-O-)-methyltransferase activity;nucleic acid binding;transferase activity	7-methylguanosine mRNA capping;cap1 mRNA methylation;methylation;mRNA methylation;mRNA processing	cytosol;nucleoplasm;nucleus		8.02e-11	171.9	145.12	171.9	-1.5489	5661700	2943100	2718600	NaN	1	-0.212991	1	0	SVNHAAKASATSLSGSDSETEGKQPCSDDFK	UID6525
Q3UZA1	Q3UZA1	CapZ-interacting protein	Rcsd1	S	68	Rcsd1(S 68)	0.999876	-0.414922	-0.309038	0.445939	0.214995	-2.77329	-2.89744	-1.92298	-1.89486	+		3.80498	2.35639	+		3.35738	2.35638	2	Casein kinase I substrate motif;Casein kinase II substrate motif;ERK1,2 kinase substrate motif;G protein-coupled receptor kinase 1 substrate motif;Growth associated histone HI kinase substrate motif;GSK-3, ERK1, ERK2, CDK5 substrate motif;WW domain binding motif		actin filament binding	cellular hyperosmotic response;skeletal muscle contraction	cellular_component		0.000925128	140.45	109.39	140.45	2.1705	44539000	34010000	10529000	NaN	0.216286	5.36896	0	11.9132	LFPPKVELGQNGEEKSPSGASHPPKIKVKSS	UID2779
Q3UZA1	Q3UZA1	CapZ-interacting protein	Rcsd1	S	333	Rcsd1(S 333)	1	0.0346383	NaN	NaN	-0.32348	-0.203153	-0.178486	NaN	-0.452649			0.737047	0.18348			0.300751	0.133675	2	ERK1,2 kinase substrate motif;Growth associated histone HI kinase substrate motif;GSK-3, ERK1, ERK2, CDK5 substrate motif;WW domain binding motif		actin filament binding	cellular hyperosmotic response;skeletal muscle contraction	cellular_component		4.73e-112	228.19	190.9	137.89	-0.062512	82469000	44624000	37845000	NaN	1	0.486257	0.52149	1.18903	ASEERVADEDRLGQKSPDANMPEEEGVVREK	UID2778
P16015	P16015	Carbonic anhydrase 3	Ca3	S	219	Ca3(S 219)	0.987025	-0.89561	-1.39475	0.03492	0.565792	-1.10877	-1.32876	-0.168577	0.223299			0.864019	0.17329			0.111015	0.173289	2	G protein-coupled receptor kinase 1 substrate motif;MDC1 BRCT domain binding motif;Plk1 PBD domain binding motif	Metabolism;Reversible hydration of carbon dioxide	carbonate dehydratase activity;lyase activity;metal ion binding;nickel cation binding;phosphatase activity;zinc ion binding	dephosphorylation;one-carbon metabolic process;response to ethanol;response to oxidative stress	cytoplasm;cytosol	Nitrogen metabolism	0.00427173	111.07	111.07	108.06	0.6797	22420000	13404000	9015500	NaN	1	0.255592	0.477186	0.932555	ECIVWLLLKEPMTVSSDQMAKLRSLFSSAEN	UID2208
P16015	P16015	Carbonic anhydrase 3	Ca3	S	29	Ca3(S 29)	1	-2.33359	NaN	NaN	0.221692	-0.302262	NaN	0.496002	-0.060277			0.230764	-0.87468			0.454063	-1.10044	2	Casein kinase I substrate motif;Casein kinase II substrate motif;ERK1,2 kinase substrate motif;GSK-3, ERK1, ERK2, CDK5 substrate motif;WW domain binding motif	Metabolism;Reversible hydration of carbon dioxide	carbonate dehydratase activity;lyase activity;metal ion binding;nickel cation binding;phosphatase activity;zinc ion binding	dephosphorylation;one-carbon metabolic process;response to ethanol;response to oxidative stress	cytoplasm;cytosol	Nitrogen metabolism	4.17e-15	165.89	146.12	134.08	0.87521	23305000	14612000	8692500	NaN	1	-1.00042	0.707521	-0.696041	DHWHELYPIAKGDNQSPIELHTKDIKHDPSL	UID2209
P16015	P16015	Carbonic anhydrase 3	Ca3	S	50	Ca3(S 50)	0.999994	-1.12652	-0.785328	-0.755308	-1.0716	-0.954361	NaN	-1.04293	-1.1539			0.174441	0.065921			0.408242	0.115707	2		Metabolism;Reversible hydration of carbon dioxide	carbonate dehydratase activity;lyase activity;metal ion binding;nickel cation binding;phosphatase activity;zinc ion binding	dephosphorylation;one-carbon metabolic process;response to ethanol;response to oxidative stress	cytoplasm;cytosol	Nitrogen metabolism	2.99e-155	243.21	213.9	243.21	0.45388	300110000	210460000	89653000	NaN	1	0.518489	0.867384	0.282947	TKDIKHDPSLQPWSASYDPGSAKTILNNGKT	UID2212
P16015	P16015	Carbonic anhydrase 3	Ca3	S	48	Ca3(S 48)	0.999772	-1.22018	-1.25918	-0.726973	-0.573016	-0.999567	NaN	-0.769428	-0.666073			0.0980252	-0.028367			0.241748	-0.133149	2	Casein kinase II substrate motif	Metabolism;Reversible hydration of carbon dioxide	carbonate dehydratase activity;lyase activity;metal ion binding;nickel cation binding;phosphatase activity;zinc ion binding	dephosphorylation;one-carbon metabolic process;response to ethanol;response to oxidative stress	cytoplasm;cytosol	Nitrogen metabolism	4.78e-59	194.04	125.36	162.82	-0.7602	370740000	246580000	124160000	NaN	1	-0.414795	0.922422	-0.143829	LHTKDIKHDPSLQPWSASYDPGSAKTILNNG	UID2211
P16015	P16015	Carbonic anhydrase 3	Ca3	S	218	Ca3(S 218)	0.822742	NaN	NaN	-0.0560861	NaN	NaN	NaN	-0.108767	0.262193			0	0.0526809			0	-0.132799	2		Metabolism;Reversible hydration of carbon dioxide	carbonate dehydratase activity;lyase activity;metal ion binding;nickel cation binding;phosphatase activity;zinc ion binding	dephosphorylation;one-carbon metabolic process;response to ethanol;response to oxidative stress	cytoplasm;cytosol	Nitrogen metabolism	0.00517521	103.14	87.846	54.09	-0.1141	12582000	8127300	4455000	NaN	0.632596	0	1	0	EECIVWLLLKEPMTVSSDQMAKLRSLFSSAE	UID2207
P16015	P16015	Carbonic anhydrase 3	Ca3	S	43	Ca3(S 43)	0.999992	NaN	NaN	NaN	NaN	NaN	NaN	-1.4192	1.06764			0	NaN			0	NaN	3	DNA dependent Protein kinase substrate motif;PKA kinase substrate motif	Metabolism;Reversible hydration of carbon dioxide	carbonate dehydratase activity;lyase activity;metal ion binding;nickel cation binding;phosphatase activity;zinc ion binding	dephosphorylation;one-carbon metabolic process;response to ethanol;response to oxidative stress	cytoplasm;cytosol	Nitrogen metabolism	5.08e-05	96.181	64.903	71.601	-0.092648	2986000	1955100	1030900	NaN	0.632375	0	1	0	QSPIELHTKDIKHDPSLQPWSASYDPGSAKT	UID2210
P16015	P16015	Carbonic anhydrase 3	Ca3	T	216	Ca3(T 216)	0.9996	-0.987131	NaN	NaN	0.386811	NaN	NaN	NaN	NaN			0	NaN			0	NaN	2	Casein kinase I substrate motif;Casein kinase II substrate motif;PKA kinase substrate motif	Metabolism;Reversible hydration of carbon dioxide	carbonate dehydratase activity;lyase activity;metal ion binding;nickel cation binding;phosphatase activity;zinc ion binding	dephosphorylation;one-carbon metabolic process;response to ethanol;response to oxidative stress	cytoplasm;cytosol	Nitrogen metabolism	0.00786916	133.48	108.63	133.48	-0.48391	6411500	3321900	3089600	NaN	0.48009	0	1	0	PCEECIVWLLLKEPMTVSSDQMAKLRSLFSS	UID4663
E9QLJ0	E9QLJ0	Cardiomyopathy-associated protein 5	Cmya5	S	1491	Cmya5(S 1491)	0.999989	NaN	NaN	0.362442	-0.0666993	-3.26937	-0.384339	-2.92325	-3.01229	+		1.45952	3.11564			1.17214	2.54518	3	Casein kinase II substrate motif;ERK1,2 kinase substrate motif;GSK-3, ERK1, ERK2, CDK5 substrate motif;WW domain binding motif		identical protein binding;protein binding	negative regulation of calcineurin-NFAT signaling cascade;negative regulation of phosphoprotein phosphatase activity;regulation of skeletal muscle adaptation	costamere;cytoplasm;M band;perinuclear region of cytoplasm		2.97e-24	122.53	88.11	90.964	-2.0431	208790000	179560000	29229000	NaN	0.458107	2.2705	0.0354795	11.5372	TKLGRDEVLTDPSLASPVEHPGLKGVGKSEL	UID1676
E9QLJ0	E9QLJ0	Cardiomyopathy-associated protein 5	Cmya5	S	708	Cmya5(S 708)	0.999566	-0.8987	-0.825415	NaN	-1.39912	-1.39878	-1.48415	NaN	-1.6534			1.24336	0.471032			1.13496	0.47103	3	Casein kinase II substrate motif;ERK1,2 kinase substrate motif;GSK-3, ERK1, ERK2, CDK5 substrate motif;WW domain binding motif		identical protein binding;protein binding	negative regulation of calcineurin-NFAT signaling cascade;negative regulation of phosphoprotein phosphatase activity;regulation of skeletal muscle adaptation	costamere;cytoplasm;M band;perinuclear region of cytoplasm		1.44e-05	132.67	92.023	61.963	0.03676	141150000	99694000	41454000	NaN	0.66	1.59575	0.145313	2.16411	PESPLASKETSPSPLSPEVEHRKEPILPTQM	UID6883
E9QLJ0	E9QLJ0	Cardiomyopathy-associated protein 5	Cmya5	S	158	Cmya5(S 158)	0.993971	-0.108161	NaN	0.0427844	0.133564	-0.30536	NaN	-0.0857723	0.135141			0.688386	0.10806			0.302218	0.10806	3	ATM kinase substrate motif;b-Adrenergic Receptor kinase substrate motif;DNA dependent Protein kinase substrate motif		identical protein binding;protein binding	negative regulation of calcineurin-NFAT signaling cascade;negative regulation of phosphoprotein phosphatase activity;regulation of skeletal muscle adaptation	costamere;cytoplasm;M band;perinuclear region of cytoplasm		3.36e-80	178.66	164.31	178.66	-0.51645	1741800000	834480000	907290000	NaN	1	0.440349	0.663343	0.682669	PSLRRKGSKKRNSLESQDVLTNQEDGPSISE	UID1669
E9QLJ0	E9QLJ0	Cardiomyopathy-associated protein 5	Cmya5	S	703	Cmya5(S 703)	0.972595	-0.311095	-0.333389	-0.239549	-0.517255	-0.330647	NaN	-0.365853	-0.987675			0.568477	0.205425			0.493285	0.211069	3	Casein kinase II substrate motif;ERK1,2 kinase substrate motif;GSK-3, ERK1, ERK2, CDK5 substrate motif;MAPKAPK2 kinase substrate motif;PKA kinase substrate motif;PKC kinase substrate motif;WW domain binding motif		identical protein binding;protein binding	negative regulation of calcineurin-NFAT signaling cascade;negative regulation of phosphoprotein phosphatase activity;regulation of skeletal muscle adaptation	costamere;cytoplasm;M band;perinuclear region of cytoplasm		1.8e-74	211.49	154.32	78.401	-0.19394	227580000	144330000	83246000	NaN	1	0.723457	0.566112	0.870321	IELDYPESPLASKETSPSPLSPEVEHRKEPI	UID1661
E9QLJ0	E9QLJ0	Cardiomyopathy-associated protein 5	Cmya5	T	2125	Cmya5(T 2125)	0.91248	-0.702867	-0.419411	NaN	NaN	-0.958308	-1.1644	-1.18961	-1.19565			0.538031	0.500215			2.01797	0.565854	3	G protein-coupled receptor kinase 1 substrate motif		identical protein binding;protein binding	negative regulation of calcineurin-NFAT signaling cascade;negative regulation of phosphoprotein phosphatase activity;regulation of skeletal muscle adaptation	costamere;cytoplasm;M band;perinuclear region of cytoplasm		5.83e-25	118.76	94.339	92.034	-0.034735	189500000	124350000	65148000	NaN	0.404764	2.55526	0.427452	1.45085	VDRMPQKPKSAQSAFTRMNSEEPASMILPVE	UID4516
E9QLJ0	E9QLJ0	Cardiomyopathy-associated protein 5	Cmya5	S	172	Cmya5(S 172)	0.781691	-0.296545	NaN	-0.018688	0.159371	-0.257166	NaN	-0.244412	0.0413831			0.497239	0.101444			0.243317	0.101444	3	Casein kinase II substrate motif;G protein-coupled receptor kinase 1 substrate motif		identical protein binding;protein binding	negative regulation of calcineurin-NFAT signaling cascade;negative regulation of phosphoprotein phosphatase activity;regulation of skeletal muscle adaptation	costamere;cytoplasm;M band;perinuclear region of cytoplasm		6.61e-92	141.24	117.93	66.413	-0.15437	126090000	70863000	55223000	NaN	1	0.383371	0.724697	0.573215	ESQDVLTNQEDGPSISESPVLNIENEKSSIG	UID6891
E9QLJ0	E9QLJ0	Cardiomyopathy-associated protein 5	Cmya5	S	155	Cmya5(S 155)	0.984	-0.297874	-0.272907	0.0194884	0.158337	-0.285425	-0.257131	-0.0958512	0.115033			0.435922	0.0326047			0.081282	0.0326045	3	Aurora-A kinase substrate motif;Casein kinase II substrate motif;PAK2 kinase substrate motif;Phosphorylase kinase substrate motif;Pim1 kinase substrate sequence;PKA kinase substrate motif;PKC kinase substrate motif		identical protein binding;protein binding	negative regulation of calcineurin-NFAT signaling cascade;negative regulation of phosphoprotein phosphatase activity;regulation of skeletal muscle adaptation	costamere;cytoplasm;M band;perinuclear region of cytoplasm		4.17e-92	168.95	145	168.95	0.012645	2528400000	1269900000	1258500000	NaN	0.976802	0.133192	0.875338	0.24941	RGSPSLRRKGSKKRNSLESQDVLTNQEDGPS	UID1668
E9QLJ0	E9QLJ0	Cardiomyopathy-associated protein 5	Cmya5	S	289	Cmya5(S 289)	1	-0.359712	-0.364478	-0.297839	-0.0943718	-0.384885	-0.475916	-0.266646	NaN			0.313298	0.0351393			0.475832	0.0967155	2	Casein kinase II substrate motif;ERK1,2 kinase substrate motif;GSK-3, ERK1, ERK2, CDK5 substrate motif;PKA kinase substrate motif;WW domain binding motif		identical protein binding;protein binding	negative regulation of calcineurin-NFAT signaling cascade;negative regulation of phosphoprotein phosphatase activity;regulation of skeletal muscle adaptation	costamere;cytoplasm;M band;perinuclear region of cytoplasm		6.67e-14	156.08	133.06	79.283	-0.81117	58532000	32986000	25546000	NaN	1	0.507553	0.879797	0.248379	SNGGSNIVPQRKLAQSPEEDKVRELAPPWRG	UID1673
E9QLJ0	E9QLJ0	Cardiomyopathy-associated protein 5	Cmya5	S	705	Cmya5(S 705)	0.996695	-0.933022	NaN	NaN	-1.13685	-0.53366	-1.4852	NaN	-1.20251			0.21915	-0.166851			0.0345968	0.0388489	2	Casein kinase II substrate motif;DNA dependent Protein kinase substrate motif;ERK1,2 kinase substrate motif;G protein-coupled receptor kinase 1 substrate motif;GSK-3, ERK1, ERK2, CDK5 substrate motif;WW domain binding motif		identical protein binding;protein binding	negative regulation of calcineurin-NFAT signaling cascade;negative regulation of phosphoprotein phosphatase activity;regulation of skeletal muscle adaptation	costamere;cytoplasm;M band;perinuclear region of cytoplasm		7.23e-15	156.83	106.74	110.44	-0.91339	189870000	119440000	70439000	NaN	0.934	0.0822969	0.789608	-0.501791	LDYPESPLASKETSPSPLSPEVEHRKEPILP	UID6882
E9QLJ0	E9QLJ0	Cardiomyopathy-associated protein 5	Cmya5	S	174	Cmya5(S 174)	0.960828	-0.179482	-0.257821	-0.208428	0.0330882	-0.217004	NaN	NaN	0.102457			0.0884919	-0.0159234			0.281354	-0.0958868	3	b-Adrenergic Receptor kinase substrate motif;ERK1,2 kinase substrate motif;GSK-3, ERK1, ERK2, CDK5 substrate motif;MAPKAPK2 kinase substrate motif;WW domain binding motif		identical protein binding;protein binding	negative regulation of calcineurin-NFAT signaling cascade;negative regulation of phosphoprotein phosphatase activity;regulation of skeletal muscle adaptation	costamere;cytoplasm;M band;perinuclear region of cytoplasm		6.11e-37	124.71	100.92	87.265	-0.33365	359780000	190120000	169660000	NaN	1	-0.404217	0.94851	-0.103772	QDVLTNQEDGPSISESPVLNIENEKSSIGTY	UID6892
E9QLJ0	E9QLJ0	Cardiomyopathy-associated protein 5	Cmya5	S	703	Cmya5(S 703)	0.972595	-0.864386	-0.825415	NaN	-0.847077	-0.53366	-1.4831	NaN	-0.751635			0.086221	0.0771723			0.0960701	0.0771716	3	Casein kinase II substrate motif;ERK1,2 kinase substrate motif;GSK-3, ERK1, ERK2, CDK5 substrate motif;MAPKAPK2 kinase substrate motif;PKA kinase substrate motif;PKC kinase substrate motif;WW domain binding motif		identical protein binding;protein binding	negative regulation of calcineurin-NFAT signaling cascade;negative regulation of phosphoprotein phosphatase activity;regulation of skeletal muscle adaptation	costamere;cytoplasm;M band;perinuclear region of cytoplasm		1.8e-74	211.49	154.32	78.401	-0.19394	227580000	144330000	83246000	NaN	1	0.199229	0.905254	0.193853	IELDYPESPLASKETSPSPLSPEVEHRKEPI	UID6881
E9QLJ0	E9QLJ0	Cardiomyopathy-associated protein 5	Cmya5	S	155	Cmya5(S 155)	0.984	-0.280194	-0.257821	-0.208428	0.100305	-0.160008	NaN	-0.244412	0.0574155			0.0861315	-0.0137708			0.132734	-0.0458665	3	Aurora-A kinase substrate motif;Casein kinase II substrate motif;PAK2 kinase substrate motif;Phosphorylase kinase substrate motif;Pim1 kinase substrate sequence;PKA kinase substrate motif;PKC kinase substrate motif		identical protein binding;protein binding	negative regulation of calcineurin-NFAT signaling cascade;negative regulation of phosphoprotein phosphatase activity;regulation of skeletal muscle adaptation	costamere;cytoplasm;M band;perinuclear region of cytoplasm		4.17e-92	168.95	145	168.95	0.012645	2528400000	1269900000	1258500000	NaN	1	-0.200302	0.948698	-0.0898616	RGSPSLRRKGSKKRNSLESQDVLTNQEDGPS	UID6888
E9QLJ0	E9QLJ0	Cardiomyopathy-associated protein 5	Cmya5	S	705	Cmya5(S 705)	0.996695	-0.295429	-0.246686	-0.39517	-0.603577	-0.0763563	-0.237847	-0.775243	-0.350633			0.0587237	-0.0251957			0.0523698	-0.0251958	2	Casein kinase II substrate motif;DNA dependent Protein kinase substrate motif;ERK1,2 kinase substrate motif;G protein-coupled receptor kinase 1 substrate motif;GSK-3, ERK1, ERK2, CDK5 substrate motif;WW domain binding motif		identical protein binding;protein binding	negative regulation of calcineurin-NFAT signaling cascade;negative regulation of phosphoprotein phosphatase activity;regulation of skeletal muscle adaptation	costamere;cytoplasm;M band;perinuclear region of cytoplasm		7.23e-15	156.83	106.74	110.44	-0.91339	189870000	119440000	70439000	NaN	0.947976	-0.0936482	0.942045	-0.102639	LDYPESPLASKETSPSPLSPEVEHRKEPILP	UID1662
E9QLJ0	E9QLJ0	Cardiomyopathy-associated protein 5	Cmya5	T	702	Cmya5(T 702)	0.947802	NaN	NaN	NaN	-1.13685	-1.35908	NaN	NaN	-0.751635			0	-0.385215			0	-0.0814953	2	b-Adrenergic Receptor kinase substrate motif;Casein kinase II substrate motif;G protein-coupled receptor kinase 1 substrate motif;PKA kinase substrate motif;PKC kinase substrate motif		identical protein binding;protein binding	negative regulation of calcineurin-NFAT signaling cascade;negative regulation of phosphoprotein phosphatase activity;regulation of skeletal muscle adaptation	costamere;cytoplasm;M band;perinuclear region of cytoplasm		1.8e-74	211.49	154.32	87.388	1.2876	30458000	21503000	8954800	NaN	0.379003	0	0.989559	0	IIELDYPESPLASKETSPSPLSPEVEHRKEP	UID9731
E9QLJ0	E9QLJ0	Cardiomyopathy-associated protein 5	Cmya5	S	174	Cmya5(S 174)	0.960828	NaN	NaN	NaN	-1.30579	-1.7667	NaN	NaN	-1.20486			0	-0.10093			0	0.179994	3	b-Adrenergic Receptor kinase substrate motif;ERK1,2 kinase substrate motif;GSK-3, ERK1, ERK2, CDK5 substrate motif;MAPKAPK2 kinase substrate motif;WW domain binding motif		identical protein binding;protein binding	negative regulation of calcineurin-NFAT signaling cascade;negative regulation of phosphoprotein phosphatase activity;regulation of skeletal muscle adaptation	costamere;cytoplasm;M band;perinuclear region of cytoplasm		6.11e-37	124.71	100.92	87.265	-0.33365	359780000	190120000	169660000	NaN	0.678186	0	0.974025	0	QDVLTNQEDGPSISESPVLNIENEKSSIGTY	UID1672
E9QLJ0	E9QLJ0	Cardiomyopathy-associated protein 5	Cmya5	S	170	Cmya5(S 170)	0.968867	-0.240725	NaN	NaN	0.100305	NaN	NaN	NaN	-0.0920326			0	0.192338			0	0.0218226	3	Casein kinase I substrate motif;Casein kinase II substrate motif;DNA dependent Protein kinase substrate motif;G protein-coupled receptor kinase 1 substrate motif;GSK3 kinase substrate motif		identical protein binding;protein binding	negative regulation of calcineurin-NFAT signaling cascade;negative regulation of phosphoprotein phosphatase activity;regulation of skeletal muscle adaptation	costamere;cytoplasm;M band;perinuclear region of cytoplasm		7.2e-11	88.633	69.181	66.413	-0.15437	71805000	37197000	34608000	NaN	0.427136	0	0.999576	0	SLESQDVLTNQEDGPSISESPVLNIENEKSS	UID6890
E9QLJ0	E9QLJ0	Cardiomyopathy-associated protein 5	Cmya5	S	2129	Cmya5(S 2129)	0.981055	NaN	-0.429382	NaN	-0.965362	-0.913325	NaN	NaN	-1.22331			0	0.257948			0.451531	0.370944	2	14-3-3 domain binding motif;Calmodulin-dependent protein kinase II substrate motif;Calmodulin-dependent protein kinase IV substrate motif;Casein kinase II substrate motif;G protein-coupled receptor kinase 1 substrate motif;PKA kinase substrate motif;PKC kinase substrate motif		identical protein binding;protein binding	negative regulation of calcineurin-NFAT signaling cascade;negative regulation of phosphoprotein phosphatase activity;regulation of skeletal muscle adaptation	costamere;cytoplasm;M band;perinuclear region of cytoplasm		5.33e-10	116.45	97.499	74.561	-0.07772	55282000	33260000	22022000	NaN	1	0.905665	0.971653	0	PQKPKSAQSAFTRMNSEEPASMILPVESKGS	UID1682
E9QLJ0	E9QLJ0	Cardiomyopathy-associated protein 5	Cmya5	S	708	Cmya5(S 708)	0.999566	NaN	NaN	NaN	-1.145	-1.39452	-1.38319	NaN	-1.42306			0	0.27806			0	0.25526	3	Casein kinase II substrate motif;ERK1,2 kinase substrate motif;GSK-3, ERK1, ERK2, CDK5 substrate motif;WW domain binding motif		identical protein binding;protein binding	negative regulation of calcineurin-NFAT signaling cascade;negative regulation of phosphoprotein phosphatase activity;regulation of skeletal muscle adaptation	costamere;cytoplasm;M band;perinuclear region of cytoplasm		1.44e-05	132.67	92.023	61.963	0.03676	141150000	99694000	41454000	NaN	0.6792	0	0.973781	0	PESPLASKETSPSPLSPEVEHRKEPILPTQM	UID1663
E9QLJ0	E9QLJ0	Cardiomyopathy-associated protein 5	Cmya5	S	158	Cmya5(S 158)	0.993971	-0.240725	NaN	-0.018688	0.23131	NaN	NaN	NaN	-0.130665			0	0.361975			0	0.121298	3	ATM kinase substrate motif;b-Adrenergic Receptor kinase substrate motif;DNA dependent Protein kinase substrate motif		identical protein binding;protein binding	negative regulation of calcineurin-NFAT signaling cascade;negative regulation of phosphoprotein phosphatase activity;regulation of skeletal muscle adaptation	costamere;cytoplasm;M band;perinuclear region of cytoplasm		3.36e-80	178.66	164.31	178.66	-0.51645	1741800000	834480000	907290000	NaN	0.427236	0	0.999911	0	PSLRRKGSKKRNSLESQDVLTNQEDGPSISE	UID6889
E9QLJ0	E9QLJ0	Cardiomyopathy-associated protein 5	Cmya5	S	1395	Cmya5(S 1395)	0.924616	NaN	NaN	NaN	-0.192579	NaN	NaN	-0.0624447	-0.56965			0	0.377071			0	0.123468	3	Calmodulin-dependent protein kinase II substrate motif;Casein kinase II substrate motif;Chk1 kinase substrate motif;ERK1,2 kinase substrate motif;GSK-3, ERK1, ERK2, CDK5 substrate motif;PKA kinase substrate motif;PKC kinase substrate motif;WW domain binding motif		identical protein binding;protein binding	negative regulation of calcineurin-NFAT signaling cascade;negative regulation of phosphoprotein phosphatase activity;regulation of skeletal muscle adaptation	costamere;cytoplasm;M band;perinuclear region of cytoplasm		0.000464026	75.215	75.215	52.451	1.0998	4158300	2525500	1632800	NaN	0.67667	0	0.971267	0	QRMLSKNEPEVAKPHSPPEETSISGPKVLSA	UID1681
E9QLJ0	E9QLJ0	Cardiomyopathy-associated protein 5	Cmya5	S	266	Cmya5(S 266)	0.986221	1.37923	NaN	NaN	0.963622	0.846473	NaN	0.796182	NaN			0	0.532757			0.626381	0.3501	3	Casein kinase II substrate motif;MDC1 BRCT domain binding motif;Phosphorylase kinase substrate motif;PKA kinase substrate motif;PKC kinase substrate motif;Plk1 PBD domain binding motif		identical protein binding;protein binding	negative regulation of calcineurin-NFAT signaling cascade;negative regulation of phosphoprotein phosphatase activity;regulation of skeletal muscle adaptation	costamere;cytoplasm;M band;perinuclear region of cytoplasm		1.69e-27	140.88	123.53	98.766	0.129	46624000	14759000	31865000	NaN	1	1.13183	0.972982	0	GYVIKEIHYRRGKDSSISLEPDLSNGGSNIV	UID1660
E9QLJ0	E9QLJ0	Cardiomyopathy-associated protein 5	Cmya5	T	702	Cmya5(T 702)	0.947802	NaN	NaN	0.136716	NaN	-0.432727	NaN	-0.409834	NaN			0	0.54655			0	0.557997	2	b-Adrenergic Receptor kinase substrate motif;Casein kinase II substrate motif;G protein-coupled receptor kinase 1 substrate motif;PKA kinase substrate motif;PKC kinase substrate motif		identical protein binding;protein binding	negative regulation of calcineurin-NFAT signaling cascade;negative regulation of phosphoprotein phosphatase activity;regulation of skeletal muscle adaptation	costamere;cytoplasm;M band;perinuclear region of cytoplasm		1.8e-74	211.49	154.32	87.388	1.2876	30458000	21503000	8954800	NaN	0.486651	0	1	0	IIELDYPESPLASKETSPSPLSPEVEHRKEP	UID4511
E9QLJ0	E9QLJ0	Cardiomyopathy-associated protein 5	Cmya5	S	2348	Cmya5(S 2348)	0.964654	-0.726544	NaN	NaN	-0.139903	NaN	-1.19228	-0.742289	-0.813094			0	0.673191			0.72789	0.482665	4	14-3-3 domain binding motif;b-Adrenergic Receptor kinase substrate motif;Calmodulin-dependent protein kinase II substrate motif;Calmodulin-dependent protein kinase IV substrate motif;Chk1 kinase substrate motif;ERK1,2 kinase substrate motif;GSK-3, ERK1, ERK2, CDK5 substrate motif;MAPKAPK2 kinase substrate motif;PKA kinase substrate motif;PKC kinase substrate motif;WW domain binding motif		identical protein binding;protein binding	negative regulation of calcineurin-NFAT signaling cascade;negative regulation of phosphoprotein phosphatase activity;regulation of skeletal muscle adaptation	costamere;cytoplasm;M band;perinuclear region of cytoplasm		1.13e-12	106.52	88.537	98.973	-0.29942	104590000	67590000	36997000	NaN	0.911425	1.25885	0.972406	0	EGKTLVEKTKVSRVESPHGEETDGHSLTQEG	UID1689
E9QLJ0	E9QLJ0	Cardiomyopathy-associated protein 5	Cmya5	S	1993	Cmya5(S 1993)	0.999997	NaN	NaN	NaN	NaN	NaN	-2.62451	NaN	-2.16372			0	NaN			0	NaN	2	ATM kinase substrate motif;DNA dependent Protein kinase substrate motif;PKA kinase substrate motif		identical protein binding;protein binding	negative regulation of calcineurin-NFAT signaling cascade;negative regulation of phosphoprotein phosphatase activity;regulation of skeletal muscle adaptation	costamere;cytoplasm;M band;perinuclear region of cytoplasm		0.00409664	145.09	71.134	145.09	-1.1459	3242300	2666000	576310	NaN	0.675914	0	0.971335	0	KLAEEPKGVSVKSSISQDLKEKLTFLSNEDV	UID1685
E9QLJ0	E9QLJ0	Cardiomyopathy-associated protein 5	Cmya5	T	2789	Cmya5(T 2789)	0.9999	NaN	NaN	NaN	NaN	NaN	NaN	-3.54997	-3.552			0	NaN			0	NaN	2	ERK1,2 kinase substrate motif;Growth associated histone HI kinase substrate motif;GSK3, Erk1, Erk2 and CDK5 kinase motif;GSK-3, ERK1, ERK2, CDK5 substrate motif;PKA kinase substrate motif;PKC kinase substrate motif;WW domain binding motif		identical protein binding;protein binding	negative regulation of calcineurin-NFAT signaling cascade;negative regulation of phosphoprotein phosphatase activity;regulation of skeletal muscle adaptation	costamere;cytoplasm;M band;perinuclear region of cytoplasm		0.00157414	140.01	83.963	140.01	0.27595	13235000	12452000	783680	NaN	0.48639	0	1	0	DVEEGVLSKRQIFPTTPKAVNPELLEEPPAL	UID4515
Q07113	Q07113	Cation-independent mannose-6-phosphate receptor	Igf2r	S	2401	Igf2r(S 2401)	0.999822	NaN	NaN	0.283211	-0.107057	-0.373178	NaN	0.374288	0.0661237			0.717207	-0.132129			0.0713677	0.0656653	2	b-Adrenergic Receptor kinase substrate motif;BARD1 BRCT domain binding motif;Casein kinase I substrate motif;Casein kinase II substrate motif;G protein-coupled receptor kinase 1 substrate motif	Cargo recognition for clathrin-mediated endocytosis;Clathrin derived vesicle budding;Clathrin-mediated endocytosis;Golgi Associated Vesicle Biogenesis;Immune System;Innate Immune System;Intra-Golgi and retrograde Golgi-to-ER traffic;Membrane Trafficking;Neutrophil degranulation;Retrograde transport at the Trans-Golgi-Network;trans-Golgi Network Vesicle Budding;Vesicle-mediated transport	enzyme binding;G-protein alpha-subunit binding;G-protein coupled receptor activity;identical protein binding;insulin-like growth factor binding;insulin-like growth factor II binding;mannose binding;phosphoprotein binding;protein binding;retinoic acid binding;signaling receptor activity	animal organ regeneration;G-protein coupled receptor signaling pathway;liver development;lysosomal transport;positive regulation of apoptotic process;post-embryonic development;regulation of apoptotic process;response to retinoic acid;spermatogenesis	cell surface;clathrin coat;early endosome;endocytic vesicle;endosome;extracellular space;Golgi apparatus;integral component of membrane;late endosome;lysosomal membrane;lysosome;membrane;nuclear envelope lumen;nucleus;perinuclear region of cytoplasm;plasma membrane;trans-Golgi network;trans-Golgi network transport vesicle	Lysosome	1.78e-33	109.52	90.357	109.52	-0.13315	67449000	34664000	32786000	NaN	0.99951	0.158034	0.622491	-0.93674	VKAEALSSLHGDDQDSEDEVLTVPEVKVHSG	UID2619
Q924U4	Q924U4	Caveolin;Caveolin-2	Cav2	S	23	Cav2(S 23)	0.999478	0.19774	-0.227337	0.280956	0.483261	-0.382344	NaN	0.455439	0.573181			0.153425	0.105227			0.0353799	-0.0317701	3	Casein kinase II substrate motif;Pyruvate dehydrogenase kinase substrate motif		D1 dopamine receptor binding;protein binding, bridging;protein heterodimerization activity;protein homodimerization activity;protein kinase binding;protein-containing complex scaffold activity;scaffold protein binding	caveola assembly;endocytosis;endoplasmic reticulum organization;insulin receptor signaling pathway;mitochondrion organization;negative regulation of cell proliferation;negative regulation of endothelial cell proliferation;negative regulation of transforming growth factor beta receptor signaling pathway;positive regulation by host of viral process;positive regulation by host of viral release from …	acrosomal membrane;caveola;cytoplasm;cytoplasmic vesicle;extrinsic component of cytoplasmic side of plasma membrane;focal adhesion;Golgi apparatus;Golgi membrane;integral component of membrane;integral component of plasma membrane;intracellular;membrane;membrane raft;nucleus;perinuclear region of cytoplasm;plasma membrane;protein-containing complex;transport vesicle	Bacterial invasion of epithelial cells;Endocytosis;Focal adhesion	9.15e-34	124.19	91.068	121.91	0.97683	713990000	436140000	277850000	NaN	0.933257	-0.077935	0.854968	0.310697	ADVQLFMADDAYSHHSGVDYADPEKYVDSSH	UID3579
Q924U4	Q924U4	Caveolin;Caveolin-2	Cav2	S	20	Cav2(S 20)	0.999756	-0.254806	NaN	NaN	-1.19248	NaN	NaN	NaN	-1.06073			0	-0.13175			0	0.337085	2	Casein kinase I substrate motif;Casein kinase II substrate motif		D1 dopamine receptor binding;protein binding, bridging;protein heterodimerization activity;protein homodimerization activity;protein kinase binding;protein-containing complex scaffold activity;scaffold protein binding	caveola assembly;endocytosis;endoplasmic reticulum organization;insulin receptor signaling pathway;mitochondrion organization;negative regulation of cell proliferation;negative regulation of endothelial cell proliferation;negative regulation of transforming growth factor beta receptor signaling pathway;positive regulation by host of viral process;positive regulation by host of viral release from …	acrosomal membrane;caveola;cytoplasm;cytoplasmic vesicle;extrinsic component of cytoplasmic side of plasma membrane;focal adhesion;Golgi apparatus;Golgi membrane;integral component of membrane;integral component of plasma membrane;intracellular;membrane;membrane raft;nucleus;perinuclear region of cytoplasm;plasma membrane;protein-containing complex;transport vesicle	Bacterial invasion of epithelial cells;Endocytosis;Focal adhesion	9.15e-34	121.91	99.323	104.97	-0.24191	477660000	309470000	168190000	NaN	0.390493	0	0.980131	0	TEKADVQLFMADDAYSHHSGVDYADPEKYVD	UID8798
Q924U4	Q924U4	Caveolin;Caveolin-2	Cav2	S	23	Cav2(S 23)	0.999478	-0.225818	NaN	NaN	-1.20254	NaN	NaN	NaN	-1.07172			0	-0.13082			0	0.357546	3	Casein kinase II substrate motif;Pyruvate dehydrogenase kinase substrate motif		D1 dopamine receptor binding;protein binding, bridging;protein heterodimerization activity;protein homodimerization activity;protein kinase binding;protein-containing complex scaffold activity;scaffold protein binding	caveola assembly;endocytosis;endoplasmic reticulum organization;insulin receptor signaling pathway;mitochondrion organization;negative regulation of cell proliferation;negative regulation of endothelial cell proliferation;negative regulation of transforming growth factor beta receptor signaling pathway;positive regulation by host of viral process;positive regulation by host of viral release from …	acrosomal membrane;caveola;cytoplasm;cytoplasmic vesicle;extrinsic component of cytoplasmic side of plasma membrane;focal adhesion;Golgi apparatus;Golgi membrane;integral component of membrane;integral component of plasma membrane;intracellular;membrane;membrane raft;nucleus;perinuclear region of cytoplasm;plasma membrane;protein-containing complex;transport vesicle	Bacterial invasion of epithelial cells;Endocytosis;Focal adhesion	9.15e-34	124.19	91.068	121.91	0.97683	713990000	436140000	277850000	NaN	0.390409	0	0.981172	0	ADVQLFMADDAYSHHSGVDYADPEKYVDSSH	UID8799
Q924U4	Q924U4	Caveolin;Caveolin-2	Cav2	Y	19	Cav2(Y 19)	0.794103	-0.225818	NaN	NaN	-1.40492	NaN	NaN	NaN	-1.40813			0	0.00321007			0	0.592762	3	ALK kinase substrate motif;Cbl PTB domain binding motif;Shb PTB domain binding motif;SHP1 phosphatase substrate motif;Src kinase substrate motif		D1 dopamine receptor binding;protein binding, bridging;protein heterodimerization activity;protein homodimerization activity;protein kinase binding;protein-containing complex scaffold activity;scaffold protein binding	caveola assembly;endocytosis;endoplasmic reticulum organization;insulin receptor signaling pathway;mitochondrion organization;negative regulation of cell proliferation;negative regulation of endothelial cell proliferation;negative regulation of transforming growth factor beta receptor signaling pathway;positive regulation by host of viral process;positive regulation by host of viral release from …	acrosomal membrane;caveola;cytoplasm;cytoplasmic vesicle;extrinsic component of cytoplasmic side of plasma membrane;focal adhesion;Golgi apparatus;Golgi membrane;integral component of membrane;integral component of plasma membrane;intracellular;membrane;membrane raft;nucleus;perinuclear region of cytoplasm;plasma membrane;protein-containing complex;transport vesicle	Bacterial invasion of epithelial cells;Endocytosis;Focal adhesion	0.00135134	71.143	53.713	63.522	-0.044962	11632000	7693600	3938100	NaN	0.370347	0	0.977694	0	ETEKADVQLFMADDAYSHHSGVDYADPEKYV	UID10434
Q924U4	Q924U4	Caveolin;Caveolin-2	Cav2	S	20	Cav2(S 20)	0.999756	-0.0506518	NaN	NaN	0.562279	-0.417906	NaN	0.310922	NaN			0	0.367254			0.234635	0.309306	2	Casein kinase I substrate motif;Casein kinase II substrate motif		D1 dopamine receptor binding;protein binding, bridging;protein heterodimerization activity;protein homodimerization activity;protein kinase binding;protein-containing complex scaffold activity;scaffold protein binding	caveola assembly;endocytosis;endoplasmic reticulum organization;insulin receptor signaling pathway;mitochondrion organization;negative regulation of cell proliferation;negative regulation of endothelial cell proliferation;negative regulation of transforming growth factor beta receptor signaling pathway;positive regulation by host of viral process;positive regulation by host of viral release from …	acrosomal membrane;caveola;cytoplasm;cytoplasmic vesicle;extrinsic component of cytoplasmic side of plasma membrane;focal adhesion;Golgi apparatus;Golgi membrane;integral component of membrane;integral component of plasma membrane;intracellular;membrane;membrane raft;nucleus;perinuclear region of cytoplasm;plasma membrane;protein-containing complex;transport vesicle	Bacterial invasion of epithelial cells;Endocytosis;Focal adhesion	9.15e-34	121.91	99.323	104.97	-0.24191	477660000	309470000	168190000	NaN	1	0.53685	1	0	TEKADVQLFMADDAYSHHSGVDYADPEKYVD	UID3578
Q9JLQ0	Q9JLQ0	CD2-associated protein	Cd2ap	S	458	Cd2ap(S 458)	1	-1.23732	NaN	NaN	0.318577	-0.848011	NaN	-0.260221	-0.538849			0.112757	0.234059			0.0485799	0.0896559	2	14-3-3 domain binding motif;Calmodulin-dependent protein kinase II substrate motif;Phosphorylase kinase substrate motif;PKA kinase substrate motif;PKC kinase substrate motif		beta-catenin binding;cadherin binding;protein binding;SH3 domain binding;vascular endothelial growth factor receptor binding	actin filament organization;cell cycle;cell division;cell migration;cell-cell adhesion;negative regulation of small GTPase mediated signal transduction;negative regulation of transforming growth factor beta1 production;positive regulation of protein localization to nucleus;proteasome-mediated ubiquitin-dependent protein catabolic process;regulation of actin cytoskeleton reorganization;regulation …	cell cortex;cell junction;cell leading edge;cell projection;cell-cell junction;cytoplasm;cytoskeleton;cytosol;endocytic vesicle;filamentous actin;perinuclear region of cytoplasm;plasma membrane;protein-containing complex;ruffle	Bacterial invasion of epithelial cells	1.26e-27	187	146.99	163.9	0.00098072	16489000	9962800	6526300	NaN	0.96885	0.124543	0.861948	0.323568	SKPKLDPEQLPVRPKSVDLDAFVARNSKETD	UID3811
Q3U8S1	Q3U8S1	CD44 antigen	Cd44	S	329	Cd44(S 329)	1	-2.26382	NaN	-0.5199	-0.281176	-1.39893	NaN	3.81301	NaN			0.426463	-2.5989			0.435248	-2.22867	2	ATM kinase substrate motif;Casein kinase II substrate motif;DNA dependent Protein kinase substrate motif	Cell surface interactions at the vascular wall;Degradation of the extracellular matrix;Extracellular matrix organization;Glycosaminoglycan metabolism;Hemostasis;Hyaluronan metabolism;Hyaluronan uptake and degradation;Immune System;Innate Immune System;Integrin cell surface interactions;Metabolism;Metabolism of carbohydrates;Neutrophil degranulation	cytokine binding;cytokine receptor activity;hyaluronic acid binding;protein binding;type II transforming growth factor beta receptor binding	branching involved in prostate gland morphogenesis;branching involved in ureteric bud morphogenesis;cartilage development;cell adhesion;cellular response to fibroblast growth factor stimulus;cytokine-mediated signaling pathway;hyaluronan catabolic process;monocyte aggregation;negative regulation of apoptotic process;negative regulation of CD4-positive, alpha-beta T cell proliferation;negative reg…	apical plasma membrane;basolateral plasma membrane;cell projection;cell surface;cytosol;external side of plasma membrane;Golgi apparatus;integral component of membrane;lamellipodium membrane;macrophage migration inhibitory factor receptor complex;membrane;microvillus;plasma membrane	ECM-receptor interaction;Hematopoietic cell lineage;Shigellosis	0.00139703	99.834	57.537	85.976	1.662	47239000	7344600	39894000	NaN	1	-1.01154	0.441078	-1.41706	VEDRKPSELNGEASKSQEMVHLVNKEPSETP	UID572
Q9JM96	Q9JM96	Cdc42 effector protein 4	Cdc42ep4	S	64	Cdc42ep4(S 64)	1	-0.948447	NaN	NaN	-1.12948	-1.00781	-0.827538	NaN	-0.977043			0.132878	-0.046537			0.421429	-0.1015	2	b-Adrenergic Receptor kinase substrate motif;Casein kinase I substrate motif;Casein kinase II substrate motif;Plk1 kinase substrate motif		GTPase activator activity;GTP-Rho binding;protein binding	cellular response to interferon-gamma;positive regulation of actin filament polymerization;positive regulation of GTPase activity;positive regulation of pseudopodium assembly;regulation of cell shape;Rho protein signal transduction	actin cytoskeleton;cell-cell adherens junction;cytoplasm;cytoskeleton;endomembrane system;membrane;microtubule cytoskeleton;phagocytic vesicle;plasma membrane		2.58e-68	198.73	158.13	198.73	1.6681	13776000	8870300	4905600	NaN	1	-0.511126	0.904933	-0.226018	DTSFLTSKAREADDESLDEQASASKLSLLSR	UID3815
Q8BI72	Q8BI72	CDKN2A-interacting protein	Cdkn2aip	S	124	Cdkn2aip(S 124)	0.92591	NaN	NaN	NaN	NaN	-3.00347	NaN	-2.64783	-1.55678			0	NaN			0	NaN	2	14-3-3 domain binding motif;Calmodulin-dependent protein kinase II substrate motif;Casein kinase II substrate motif;MAPKAPK1 kinase substrate motif;PKA kinase substrate motif;PKC kinase substrate motif		p53 binding;RNA binding	cellular response to DNA damage stimulus;negative regulation of cell growth;positive regulation of cell growth;positive regulation of signal transduction;regulation of protein stability;signal transduction	granular component;nucleolus;nucleoplasm;nucleus		1.36e-09	166.59	116.05	87.352	1.7702	4001200	3287200	714030	NaN	0.558825	0	1	0	TTRDELVAKVKKRGISSSNEGVEEPSKKRAV	UID3305
Q8VDP4	Q8VDP4	Cell cycle and apoptosis regulator protein 2	Ccar2	S	626	Ccar2(S 626)	0.983438	-0.155502	-0.117662	NaN	-0.416327	NaN	-0.115144	NaN	-0.0076666			0.304451	-0.205589			0.554869	-0.168425	2	14-3-3 domain binding motif;Calmodulin-dependent protein kinase II substrate motif;Casein kinase II substrate motif;MDC1 BRCT domain binding motif;PKA kinase substrate motif;PKC kinase substrate motif;Plk1 PBD domain binding motif	Cellular response to heat stress;Cellular responses to external stimuli;Cellular responses to stress;Regulation of HSF1-mediated heat shock response	enzyme binding;enzyme inhibitor activity;protein binding;RNA polymerase II core binding	apoptotic process;cell cycle;cellular response to DNA damage stimulus;mitochondrial fragmentation involved in apoptotic process;mRNA processing;negative regulation of catalytic activity;negative regulation of cell growth;negative regulation of intrinsic apoptotic signaling pathway in response to DNA damage;negative regulation of proteasomal ubiquitin-dependent protein catabolic process;negative r…	cytoplasm;DBIRD complex;mitochondrial matrix;nuclear chromatin;nucleoplasm;nucleus;spliceosomal complex		2.4e-05	120.54	95.304	93.181	-0.91421	6020900	3238900	2782000	NaN	1	-0.739832	0.716086	-0.678353	DSPLKEDGLLPKRPSSGGEEEEKARGEAAED	UID3482
Q8VDP4	Q8VDP4	Cell cycle and apoptosis regulator protein 2	Ccar2	S	612	Ccar2(S 612)	0.999608	0.736215	NaN	NaN	-0.198709	0.107018	NaN	NaN	-0.109188			0.229168	0.269838			0.200334	0.269838	2	b-Adrenergic Receptor kinase substrate motif;Casein kinase I substrate motif;Cdc2 kinase substrate motif;CDK kinase substrate motif;CDK1,2,4,6 kinase substrate motif;ERK1,2 kinase substrate motif;GSK-3, ERK1, ERK2, CDK5 substrate motif;WW domain binding motif	Cellular response to heat stress;Cellular responses to external stimuli;Cellular responses to stress;Regulation of HSF1-mediated heat shock response	enzyme binding;enzyme inhibitor activity;protein binding;RNA polymerase II core binding	apoptotic process;cell cycle;cellular response to DNA damage stimulus;mitochondrial fragmentation involved in apoptotic process;mRNA processing;negative regulation of catalytic activity;negative regulation of cell growth;negative regulation of intrinsic apoptotic signaling pathway in response to DNA damage;negative regulation of proteasomal ubiquitin-dependent protein catabolic process;negative r…	cytoplasm;DBIRD complex;mitochondrial matrix;nuclear chromatin;nucleoplasm;nucleus;spliceosomal complex		5.59e-44	181.88	137.94	133.98	0.42134	5573800	2542600	3031200	NaN	1	0.465399	0.763908	0.587423	SKDEVQNEGTAAESDSPLKEDGLLPKRPSSG	UID3478
Q8VDP4	Q8VDP4	Cell cycle and apoptosis regulator protein 2	Ccar2	S	610	Ccar2(S 610)	0.754878	0.081885	-0.257114	NaN	-0.314463	0.156138	NaN	0.212881	NaN			0	-0.074253			0.922016	-0.34774	2	b-Adrenergic Receptor kinase substrate motif;Casein kinase II substrate motif	Cellular response to heat stress;Cellular responses to external stimuli;Cellular responses to stress;Regulation of HSF1-mediated heat shock response	enzyme binding;enzyme inhibitor activity;protein binding;RNA polymerase II core binding	apoptotic process;cell cycle;cellular response to DNA damage stimulus;mitochondrial fragmentation involved in apoptotic process;mRNA processing;negative regulation of catalytic activity;negative regulation of cell growth;negative regulation of intrinsic apoptotic signaling pathway in response to DNA damage;negative regulation of proteasomal ubiquitin-dependent protein catabolic process;negative r…	cytoplasm;DBIRD complex;mitochondrial matrix;nuclear chromatin;nucleoplasm;nucleus;spliceosomal complex		2.48e-55	189.11	155.48	136.34	0.64514	4076400	1839800	2236600	NaN	0.884262	-1.33207	1	0	KVSKDEVQNEGTAAESDSPLKEDGLLPKRPS	UID3477
Q8CH18	Q8CH18	Cell division cycle and apoptosis regulator protein 1	Ccar1	S	694	Ccar1(S 694)	1	-0.227033	-0.40721	NaN	0.801655	-0.401902	-0.571536	NaN	0.521955			1.51684	0.206298			0.151806	0.206298	2	Casein kinase I substrate motif;Casein kinase II substrate motif;G protein-coupled receptor kinase 1 substrate motif;PKA kinase substrate motif;PKC kinase substrate motif;Pyruvate dehydrogenase kinase substrate motif	Metabolism of RNA;mRNA Splicing;mRNA Splicing - Major Pathway;Processing of Capped Intron-Containing Pre-mRNA	core promoter binding;ligand-dependent nuclear receptor transcription coactivator activity;protein binding;transcription coactivator activity;transcription corepressor activity	apoptotic process;cell cycle;negative regulation of nucleic acid-templated transcription;positive regulation of apoptotic process;positive regulation of cell migration;positive regulation of cell proliferation;regulation of transcription, DNA-templated;transcription, DNA-templated	cytoplasm;nuclear envelope lumen;perinuclear region of cytoplasm		5.84e-72	145.69	131.09	76.158	2.8869	10827000	5692900	5134600	NaN	1	0.339768	0.265061	1.50773	LEKSEKEEEDEDDKKSEDDKEEEERKRQEEV	UID3389
B1AUQ7	B1AUQ7	Centrin-2	Cetn2	S	11	Cetn2(S 11)	0.999956	-0.312258	0.03492	NaN	-0.0775585	-0.0790512	-0.0147328	-0.248845	-0.629278			0.189536	0.122722			0.276835	0.124678	3	ERK1,2 kinase substrate motif;Growth associated histone HI kinase substrate motif;GSK-3, ERK1, ERK2, CDK5 substrate motif;PAK2 kinase substrate motif;Pim1 kinase substrate sequence;PKA kinase substrate motif;PKC kinase substrate motif;WW domain binding motif	Anchoring of the basal body to the plasma membrane;AURKA Activation by TPX2;Cell Cycle;Cell Cycle, Mitotic;Centrosome maturation;Cilium Assembly;DNA Damage Recognition in GG-NER;DNA Repair;Formation of Incision Complex in GG-NER;G2/M Transition;Global Genome Nucleotide Excision Repair (GG-NER);Loss of Nlp from mitotic centrosomes;Loss of proteins required for interphase microtubule organizationÂ …	calcium ion binding;G-protein beta/gamma-subunit complex binding;heterotrimeric G-protein binding;metal ion binding;microtubule binding	cell cycle;cell division;cellular response to DNA damage stimulus;centriole replication;DNA repair;nucleotide-excision repair;regulation of cytokinesis;spermatogenesis	centriole;centrosome;ciliary basal body;cilium;cytoplasm;cytoskeleton;intracellular;nucleus;photoreceptor connecting cilium;XPC complex	Nucleotide excision repair	0.0016221	86.288	56.483	58.693	0.14759	79706000	43688000	36017000	NaN	1	0.438618	0.830937	0.372432	_____MASSAQRKRMSPKPELTEDQKQEIRE	UID1114
Q7TSG1	Q7TSG1	Centrosomal protein of 120 kDa	Cep120	S	868	Cep120(S 868)	1	0.0236102	-0.132309	-0.000375143	-0.035313	-0.0490987	-0.0445979	-0.0857876	-0.0575719			0.22343	0.0231673			0.269055	0.0231673	2	ATM kinase substrate motif;b-Adrenergic Receptor kinase substrate motif;Casein kinase I substrate motif;DNA dependent Protein kinase substrate motif		protein binding;protein C-terminus binding	astral microtubule organization;cell proliferation;centrosome cycle;cerebral cortex development;interkinetic nuclear migration;microtubule cytoskeleton organization;neurogenesis;positive regulation of centrosome duplication;positive regulation of cilium assembly;regulation of microtubule-based process;regulation of protein localization	centriole;centrosome;cytoplasm;cytoskeleton;microtubule organizing center		0.00156265	118.77	53.525	81.92	1.8178	2861500000	1525200000	1336300000	NaN	1	0.170976	0.91211	0.166199	RALKELARLKQREQESQMARLKKQQEELEQM	UID3231
H7BX26	H7BX26	Centrosomal protein of 170 kDa	Cep170	S	355	Cep170(S 355)	1	-0.640074	-0.916943	-0.762094	-0.544919	-0.198427	NaN	NaN	-0.12844			1.72895	-0.429063			1.96971	-0.552574	2	Casein kinase I substrate motif;Casein kinase II substrate motif;PKA kinase substrate motif;PKC kinase substrate motif		molecular_function	biological_process	centriolar subdistal appendage;centriole;centrosome;cytoplasm;cytoskeleton;cytosol;microtubule;plasma membrane;spindle		3.54e-05	140.68	83.388	132.64	-0.19635	20026000	12706000	7319900	NaN	0.400729	-2.48389	0.146747	-3.81105	NPPQMVWERTEEDSKSIKSDVPVYLKRLKGN	UID7187
H7BX26	H7BX26	Centrosomal protein of 170 kDa	Cep170	S	358	Cep170(S 358)	1	-0.640074	-0.916943	-0.762094	-0.544919	-0.198427	NaN	NaN	-0.12844			1.72895	-0.429063			1.96971	-0.552574	2	PKA kinase substrate motif		molecular_function	biological_process	centriolar subdistal appendage;centriole;centrosome;cytoplasm;cytoskeleton;cytosol;microtubule;plasma membrane;spindle		3.54e-05	140.68	83.388	132.64	-0.19635	20026000	12706000	7319900	NaN	0.397361	-2.48389	0.145909	-3.81105	QMVWERTEEDSKSIKSDVPVYLKRLKGNKHD	UID7188
Q8BJF9	Q8BJF9	Charged multivesicular body protein 2b	Chmp2b	S	199	Chmp2b(S 199)	0.999324	-0.119087	NaN	NaN	-0.0656722	NaN	NaN	0.10541	-0.0721946			0	0.0065224			0.442678	-0.108987	2	BARD1 BRCT domain binding motif;Casein kinase II substrate motif;PKA kinase substrate motif	Cellular responses to external stimuli;Endosomal Sorting Complex Required For Transport (ESCRT);Macroautophagy;Membrane Trafficking;Vesicle-mediated transport	cadherin binding;protein domain specific binding	cell separation after cytokinesis;cognition;endosome organization;mitotic metaphase plate congression;neuron cellular homeostasis;nucleus organization;positive regulation of viral release from host cell;protein transport;regulation of centrosome duplication;regulation of mitotic spindle assembly;vacuolar transport;viral budding via host ESCRT complex	cytoplasm;cytosol;endosome;ESCRT III complex;intracellular;late endosome;late endosome membrane;lysosome;membrane;plasma membrane	Endocytosis	5.47e-09	154.81	126.52	82.663	0.48801	21303000	11355000	9947500	NaN	1	-0.565488	1	0	AARSLPSASTSKATISDEEIERQLKALGVD_	UID3316
Q91Z98	Q91Z98	Chitinase-like protein 4	Chil4	S	391	Chil4(S 391)	0.997659	NaN	NaN	NaN	-0.0223464	-0.20015	-0.255408	NaN	0.113567			0	-0.135913			0	0.0916507	2	Casein kinase II substrate motif	Digestion;Digestion and absorption;Digestion of dietary carbohydrate	chitin binding;chitinase activity	carbohydrate metabolic process;chitin catabolic process;inflammatory response	cytoplasm;extracellular region		0.00409609	100.22	52.251	100.22	0.83916	11659000	6242100	5417200	NaN	0.5454	0	1	0	RFPLTTTLKRDLNVHSASCKASYRGEL____	UID3537
A2AEM2	A2AEM2	Chloride channel CLIC-like protein 1	Clcc1	S	438	Clcc1(S 438)	0.999999	NaN	NaN	NaN	0.694836	-2.51029	NaN	NaN	-2.02093			0	2.71577			0	2.96044	4	Casein kinase II substrate motif;ERK1,2 kinase substrate motif;Growth associated histone HI kinase substrate motif;GSK-3, ERK1, ERK2, CDK5 substrate motif;MAPKAPK2 kinase substrate motif;WW domain binding motif		chloride channel activity	chloride transmembrane transport;chloride transport;ion transport	chloride channel complex;endoplasmic reticulum;Golgi apparatus;integral component of membrane;intracellular membrane-bounded organelle;membrane;nucleus		0.000139583	65.744	56.146	65.744	-1.6365	25051000	19070000	5981300	NaN	0.812973	0	0.972314	0	SKRDALRQRFHSGNKSPEVLRAFDLPDTEAQ	UID515
A2AEM2	A2AEM2	Chloride channel CLIC-like protein 1	Clcc1	S	63	Clcc1(S 63)	0.868625	0.162983	NaN	NaN	0.0347792	NaN	NaN	NaN	NaN			0	NaN			0	NaN	3	b-Adrenergic Receptor kinase substrate motif;Casein kinase II substrate motif		chloride channel activity	chloride transmembrane transport;chloride transport;ion transport	chloride channel complex;endoplasmic reticulum;Golgi apparatus;integral component of membrane;intracellular membrane-bounded organelle;membrane;nucleus		1.89e-09	97.271	82.033	97.271	-0.1585	22578000	11550000	11028000	NaN	0.813337	0	0.971584	0	QVRSGTSEKKEVSPDSSEAEELSDCLHRLDS	UID513
F6QI82	F6QI82	Chloride channel protein;Chloride channel protein 1	Clcn1	S	633	Clcn1(S 633)	1	NaN	NaN	NaN	-3.48683	0.386921	NaN	NaN	-3.41041			0	-0.0764201			0	-1.97508	4	14-3-3 domain binding motif;b-Adrenergic Receptor kinase substrate motif;Calmodulin-dependent protein kinase II substrate motif;PKA kinase substrate motif;PKC kinase substrate motif	Ion channel transport;Stimuli-sensing channels;Transport of small molecules	chloride channel activity;protein homodimerization activity;voltage-gated chloride channel activity;voltage-gated ion channel activity	chloride transmembrane transport;chloride transport;ion transport;muscle contraction;neuronal action potential propagation;regulation of ion transmembrane transport;transmembrane transport	chloride channel complex;integral component of membrane;integral component of plasma membrane;membrane;plasma membrane;sarcolemma		1.38e-09	89.345	75.782	89.345	0.26128	66079000	58213000	7865600	NaN	0.671169	0	0.982373	0	KAQLAGDWHPGGRPESFAFVDEDEDEDLSRK	UID1725
F6QI82	F6QI82	Chloride channel protein;Chloride channel protein 1	Clcn1	S	61	Clcn1(S 61)	0.9998	NaN	NaN	NaN	NaN	-0.386167	-1.11466	NaN	0.645517			0	NaN			0	NaN	2	b-Adrenergic Receptor kinase substrate motif;Casein kinase II substrate motif;MAPKAPK2 kinase substrate motif	Ion channel transport;Stimuli-sensing channels;Transport of small molecules	chloride channel activity;protein homodimerization activity;voltage-gated chloride channel activity;voltage-gated ion channel activity	chloride transmembrane transport;chloride transport;ion transport;muscle contraction;neuronal action potential propagation;regulation of ion transmembrane transport;transmembrane transport	chloride channel complex;integral component of membrane;integral component of plasma membrane;membrane;plasma membrane;sarcolemma		1.67e-38	136.46	109.03	136.46	0.79207	4693900	2554500	2139400	NaN	0.670673	0	0.981897	0	DGGMPKKMGSSSTMDSLDEDHYSKCQDCVHR	UID1727
Q7TPM0	Q7TPM0	Chromobox protein homolog 1	Cbx1	S	89	Cbx1(S 89)	0.999819	0.397036	0.159629	NaN	NaN	NaN	0.0816123	NaN	NaN			0	0.0780167			0	0.19672	3	b-Adrenergic Receptor kinase substrate motif;Casein kinase II substrate motif;PKA kinase substrate motif;PKC kinase substrate motif		enzyme binding;histone methyltransferase binding;identical protein binding;protein binding;protein homodimerization activity	negative regulation of transcription, DNA-templated	chromatin;chromocenter;chromosome, centromeric region;female pronucleus;male pronucleus;nuclear chromosome, telomeric region;nucleus;pericentric heterochromatin;spindle		0.00229089	99.371	87.788	99.371	-0.023319	3119700	1634400	1485300	NaN	0.607622	0	1	0	AHETDKSEGGKRKADSDSEDKGEESKPKKKK	UID2551
Q9DCC5	Q9DCC5	Chromobox protein homolog 3	Cbx3	S	93	Cbx3(S 93)	0.999996	0.0159258	-0.494719	NaN	NaN	-0.84648	-1.12133	NaN	NaN			1.00008	0.744508			0.906322	0.744508	2	Aurora-A kinase substrate motif;Casein kinase II substrate motif;G protein-coupled receptor kinase 1 substrate motif;GSK3 kinase substrate motif;PAK2 kinase substrate motif;Phosphorylase kinase substrate motif;PKA kinase substrate motif;PKC kinase substrate motif;Pyruvate dehydrogenase kinase substrate motif		enzyme binding;histone methyltransferase binding;identical protein binding;protein binding;protein domain specific binding;transcription regulatory region sequence-specific DNA binding	chromatin organization;negative regulation of transcription, DNA-templated;regulation of transcription, DNA-templated;rhythmic process;transcription, DNA-templated	chromatin;chromocenter;chromosome, centromeric region;condensed chromosome, centromeric region;nuclear envelope;nuclear euchromatin;nuclear heterochromatin;nuclear pericentric heterochromatin;nucleoplasm;nucleus;spindle		5.55e-24	189.99	136.65	99.055	2.2265	16012000	8227400	7784800	NaN	0.676525	1.90921	0.160381	3.41678	NSQKAGKEKDGTKRKSLSDSESDDSKSKKKR	UID7491
Q9DCC5	Q9DCC5	Chromobox protein homolog 3	Cbx3	S	95	Cbx3(S 95)	0.999876	0.0159258	-0.494719	NaN	NaN	-0.84648	-1.12133	NaN	NaN			1.00008	0.744508			0.906322	0.744508	2	Akt kinase substrate motif;Casein kinase II substrate motif;G protein-coupled receptor kinase 1 substrate motif;GSK3 kinase substrate motif;PKA kinase substrate motif;PKC kinase substrate motif		enzyme binding;histone methyltransferase binding;identical protein binding;protein binding;protein domain specific binding;transcription regulatory region sequence-specific DNA binding	chromatin organization;negative regulation of transcription, DNA-templated;regulation of transcription, DNA-templated;rhythmic process;transcription, DNA-templated	chromatin;chromocenter;chromosome, centromeric region;condensed chromosome, centromeric region;nuclear envelope;nuclear euchromatin;nuclear heterochromatin;nuclear pericentric heterochromatin;nucleoplasm;nucleus;spindle		4.95e-24	190.57	132.6	168	0.10851	29072000	14037000	15034000	NaN	0.673718	1.90921	0.160444	3.41678	QKAGKEKDGTKRKSLSDSESDDSKSKKKRDA	UID7492
Q9DCC5	Q9DCC5	Chromobox protein homolog 3	Cbx3	S	95	Cbx3(S 95)	0.999876	0.22404	0.0988237	0.644595	0.400538	0.183328	0.310456	NaN	0.413594			0.294105	-0.0613254			0.0950179	0.0395398	2	Akt kinase substrate motif;Casein kinase II substrate motif;G protein-coupled receptor kinase 1 substrate motif;GSK3 kinase substrate motif;PKA kinase substrate motif;PKC kinase substrate motif		enzyme binding;histone methyltransferase binding;identical protein binding;protein binding;protein domain specific binding;transcription regulatory region sequence-specific DNA binding	chromatin organization;negative regulation of transcription, DNA-templated;regulation of transcription, DNA-templated;rhythmic process;transcription, DNA-templated	chromatin;chromocenter;chromosome, centromeric region;condensed chromosome, centromeric region;nuclear envelope;nuclear euchromatin;nuclear heterochromatin;nuclear pericentric heterochromatin;nucleoplasm;nucleus;spindle		4.95e-24	190.57	132.6	168	0.10851	29072000	14037000	15034000	NaN	1	0.157721	0.843041	-0.346982	QKAGKEKDGTKRKSLSDSESDDSKSKKKRDA	UID2272
Q9DCC5	Q9DCC5	Chromobox protein homolog 3	Cbx3	S	93	Cbx3(S 93)	0.999996	NaN	0.138945	0.690551	0.476848	0.254231	0.250355	0.350497	NaN			0.153938	0.114322			0.386552	0.15042	2	Aurora-A kinase substrate motif;Casein kinase II substrate motif;G protein-coupled receptor kinase 1 substrate motif;GSK3 kinase substrate motif;PAK2 kinase substrate motif;Phosphorylase kinase substrate motif;PKA kinase substrate motif;PKC kinase substrate motif;Pyruvate dehydrogenase kinase substrate motif		enzyme binding;histone methyltransferase binding;identical protein binding;protein binding;protein domain specific binding;transcription regulatory region sequence-specific DNA binding	chromatin organization;negative regulation of transcription, DNA-templated;regulation of transcription, DNA-templated;rhythmic process;transcription, DNA-templated	chromatin;chromocenter;chromosome, centromeric region;condensed chromosome, centromeric region;nuclear envelope;nuclear euchromatin;nuclear heterochromatin;nuclear pericentric heterochromatin;nucleoplasm;nucleus;spindle		5.55e-24	189.99	136.65	99.055	2.2265	16012000	8227400	7784800	NaN	1	0.570031	0.853693	0.350969	NSQKAGKEKDGTKRKSLSDSESDDSKSKKKR	UID2271
[truncated: 2,422 more rows]
